# Supplementary material for: 4-Bromo-N-(4-meth­oxy-2-nitro­phen­yl)benzamide
Source: Acta Crystallogr Sect E Struct Rep Online. 2012 Mar 31;68(Pt 4):o1234. doi: 10.1107/S1600536812010963 (PMC3344164; doi:10.1107/S1600536812010963)
Supplement: Supplementary file 1 [file e-68-o1234-sup1.cif]

##############################################################################
#                                                                            #
# This CIF contains the data in a paper accepted for publication in          #
# Acta Crystallographica Section E. It conforms to the requirements of       #
# Notes for Authors for Acta Crystallographica Section E, and has been       #
# peer reviewed under the auspices of the IUCr Commission on Journals.       #
#                                                                            #
# Full details of the Crystallographic Information File format               #
# are given in the paper "The Crystallographic Information File (CIF):       #
# a New Standard Archive File for Crystallography" by S. R. Hall, F. H.      #
# Allen and I. D. Brown [Acta Cryst. (1991), A47, 655-685].                  #
#                                                                            #
# The current version of the core CIF dictionary is obtainable from          #
# ftp://ftp.iucr.org/pub/cif_core.dic.                                       #
#                                                                            #
# Software is freely available for graphical display of the structure(s)     #
# in this CIF. For information consult the CIF software page                 #
# http://www.iucr.org/resources/cif/software.                                #
#                                                                            #
# This file may be used for bona fide research purposes within the           #
# scientific community so long as proper attribution is given to the journal # 
# article from which it was obtained.                                        #
#                                                                            #
##############################################################################
data_global
_audit_creation_method     'form.cif (version 2.0)'
_journal_data_validation_number     ?
_journal_date_recd_electronic     2012-02-23
_journal_date_accepted     2012-03-13
_journal_name_full     'Acta Crystallographica, Section E'
_journal_year     2012
_journal_volume     68
_journal_issue      4
_journal_page_first     o1234
_journal_page_last     o1234
_journal_paper_category     QO
_journal_paper_doi     10.1107/S1600536812010963
_journal_coeditor_code     HB6654
_publ_contact_author_name     'Assoc.Prof. Dr. Suchada Chantrapromma'
_publ_contact_author_address
;
      Department of Chemistry
      Faculty of Science
      Prince of Songkla University
      Hat-Yai, Songkhla 90112
      Thailand
;
_publ_contact_author_email     'suchada.c@psu.ac.th'
_publ_contact_author_fax     '66 74 212918'
_publ_contact_author_phone     '66 74 288447'
_publ_section_title
;
4-Bromo-<i>N</i>-(4-methoxy-2-nitrophenyl)benzamide
;
loop_
    _publ_author_name
    _publ_author_footnote
    _publ_author_address
    'Weerawat Sripet' ?
;     Crystal Materials Research Unit
      Department of Chemistry
      Faculty of Science
      Prince of Songkla University
      Hat-Yai, Songkhla 90112
      Thailand
;
    'Suchada Chantrapromma'
;
      Thomson Reuters ResearcherID: A-5085-2009.
;
;     Crystal Materials Research Unit
      Department of Chemistry
      Faculty of Science
      Prince of Songkla University
      Hat-Yai, Songkhla 90112
      Thailand
;
    'Pumsak Ruanwas' ?
;     Crystal Materials Research Unit
      Department of Chemistry
      Faculty of Science
      Prince of Songkla University
      Hat-Yai, Songkhla 90112
      Thailand
;
    'Hoong-Kun Fun'
;
      Thomson Reuters ResearcherID: A-3561-2009.
      Additional correspondence author, e-mail: hkfun@usm.my.
;
;     X-ray Crystallography Unit
      School of Physics
      Universiti Sains Malaysia
      11800 USM, Penang
      Malaysia
;
data_I
_audit_creation_method     SHELXL-97
_chemical_name_systematic
;
4-Bromo-<i>N</i>-(4-methoxy-2-nitrophenyl)benzamide
;
_chemical_name_common
;
;
_chemical_formula_moiety     'C14 H11 Br N2 O4'
_chemical_formula_sum     'C14 H11 Br N2 O4'
_chemical_formula_iupac     'C14 H11 Br N2 O4'
_chemical_formula_weight     351.15
_chemical_melting_point_gt     434
_chemical_melting_point_lt     436
_symmetry_cell_setting     triclinic
_symmetry_space_group_name_H-M     'P -1'
_symmetry_space_group_name_Hall     '-P 1'
loop_
    _symmetry_equiv_pos_as_xyz
    'x, y, z'
    '-x, -y, -z'
_cell_length_a     6.1219(2)
_cell_length_b     7.6519(3)
_cell_length_c     14.3504(6)
_cell_angle_alpha     89.1970(10)
_cell_angle_beta     84.7950(10)
_cell_angle_gamma     77.9830(10)
_cell_volume     654.78(4)
_cell_formula_units_Z     2
_cell_measurement_reflns_used     3725
_cell_measurement_theta_min     2.85
_cell_measurement_theta_max     30.00
_cell_measurement_temperature     100
_exptl_crystal_description     Block
_exptl_crystal_colour     Orange
_exptl_crystal_size_max     0.54
_exptl_crystal_size_mid     0.27
_exptl_crystal_size_min     0.17
_exptl_crystal_density_diffrn     1.781
_exptl_crystal_density_meas     ?
_exptl_crystal_density_method     'not measured'
_exptl_crystal_F_000     352
_exptl_absorpt_coefficient_mu     3.157
_exptl_absorpt_correction_type     multi-scan
_exptl_absorpt_process_details     '(SADABS; Bruker, 2009)'
_exptl_absorpt_correction_T_min     0.2814
_exptl_absorpt_correction_T_max     0.6159
_exptl_special_details
;
The crystal was placed in the cold stream of an Oxford Cryosystems Cobra
open-flow nitrogen cryostat (Cosier & Glazer, 1986) operating at 100.0(1) K.
;
_diffrn_ambient_temperature     100
_diffrn_radiation_type     'MoK\a'
_diffrn_radiation_wavelength     0.71073
_diffrn_radiation_source     'sealed tube'
_diffrn_radiation_monochromator     'graphite'
_diffrn_measurement_device_type     'Bruker APEX DUO CCD area-detector'
_diffrn_measurement_method     '\f and \w scans'
_diffrn_detector_area_resol_mean     ?
_diffrn_reflns_number     14195
_diffrn_reflns_av_R_equivalents     0.0221
_diffrn_reflns_av_sigmaI/netI     0.0207
_diffrn_reflns_theta_min     2.85
_diffrn_reflns_theta_max     30.00
_diffrn_reflns_theta_full     30.00
_diffrn_measured_fraction_theta_max     0.975
_diffrn_measured_fraction_theta_full     0.975
_diffrn_reflns_limit_h_min     -8
_diffrn_reflns_limit_h_max     8
_diffrn_reflns_limit_k_min     -10
_diffrn_reflns_limit_k_max     10
_diffrn_reflns_limit_l_min     -20
_diffrn_reflns_limit_l_max     20
_diffrn_standards_number     0
_diffrn_standards_interval_count     ?
_diffrn_standards_interval_time     ?
_diffrn_standards_decay_%     ?
_refine_special_details
;
 Refinement of F^2^ against ALL reflections.  The weighted R-factor wR and
 goodness of fit S are based on F^2^, conventional R-factors R are based
 on F, with F set to zero for negative F^2^. The threshold expression of
 F^2^ > 2sigma(F^2^) is used only for calculating R-factors(gt) etc. and is
 not relevant to the choice of reflections for refinement.  R-factors based
 on F^2^ are statistically about twice as large as those based on F, and R-
 factors based on ALL data will be even larger.
;
_reflns_number_total     3725
_reflns_number_gt     3558
_reflns_threshold_expression     I>2\s(I)
_refine_ls_structure_factor_coef     Fsqd
_refine_ls_matrix_type     full
_refine_ls_R_factor_all     0.0271
_refine_ls_R_factor_gt     0.0256
_refine_ls_wR_factor_gt     0.0783
_refine_ls_wR_factor_ref     0.0804
_refine_ls_goodness_of_fit_ref     1.122
_refine_ls_restrained_S_all     1.122
_refine_ls_number_reflns     3725
_refine_ls_number_parameters     195
_refine_ls_number_restraints     0
_refine_ls_hydrogen_treatment     mixed
_refine_ls_weighting_scheme     calc
_refine_ls_weighting_details
         'calc w=1/[\s^2^(Fo^2^)+(0.0525P)^2^+0.2246P] where P=(Fo^2^+2Fc^2^)/3'
_atom_sites_solution_hydrogens     geom
_atom_sites_solution_primary     direct
_atom_sites_solution_secondary     difmap
_refine_ls_shift/su_max     0.001
_refine_ls_shift/su_mean     0.001
_refine_diff_density_max     0.926
_refine_diff_density_min     -0.477
_refine_ls_extinction_method     none
_refine_ls_extinction_coef     ?
loop_
    _atom_type_symbol
    _atom_type_description
    _atom_type_scat_dispersion_real
    _atom_type_scat_dispersion_imag
    _atom_type_scat_source
    'C' 'C' 0.0033 0.0016
                         'International Tables Vol C Tables 4.2.6.8 and 6.1.1.4'
    'H' 'H' 0.0000 0.0000
                         'International Tables Vol C Tables 4.2.6.8 and 6.1.1.4'
    'N' 'N' 0.0061 0.0033
                         'International Tables Vol C Tables 4.2.6.8 and 6.1.1.4'
    'O' 'O' 0.0106 0.0060
                         'International Tables Vol C Tables 4.2.6.8 and 6.1.1.4'
    'Br' 'Br' -0.2901 2.4595
                         'International Tables Vol C Tables 4.2.6.8 and 6.1.1.4'
_computing_data_collection     'APEX2 (Bruker, 2009)'
_computing_cell_refinement     'SAINT (Bruker, 2009)'
_computing_data_reduction     'SAINT (Bruker, 2009)'
_computing_structure_solution     'SHELXTL (Sheldrick, 2008)'
_computing_structure_refinement     'SHELXTL (Sheldrick, 2008)'
_computing_molecular_graphics     'SHELXTL (Sheldrick, 2008)'
_computing_publication_material
;
SHELXTL (Sheldrick, 2008) and PLATON (Spek, 2009)
;
loop_
    _atom_site_type_symbol
    _atom_site_label
    _atom_site_fract_x
    _atom_site_fract_y
    _atom_site_fract_z
    _atom_site_U_iso_or_equiv
    _atom_site_adp_type
    _atom_site_calc_flag
    _atom_site_refinement_flags
    _atom_site_occupancy
    _atom_site_symmetry_multiplicity
    _atom_site_disorder_assembly
    _atom_site_disorder_group
    Br Br1 -0.43080(2) 1.27590(2) 0.081247(10) 0.02080(7) Uani d . 1 1 . .
    O O1 0.2430(2) 0.77009(18) 0.38411(9) 0.0252(3) Uani d . 1 1 . .
    O O4 1.2328(2) 0.25761(17) 0.36805(9) 0.0225(2) Uani d . 1 1 . .
    O O3 1.0773(2) 0.5836(2) 0.08860(9) 0.0292(3) Uani d . 1 1 . .
    O O2 0.7257(2) 0.70628(18) 0.09318(9) 0.0240(3) Uani d . 1 1 . .
    N N1 0.4593(2) 0.69155(19) 0.24641(10) 0.0182(3) Uani d . 1 1 . .
    N N2 0.8886(2) 0.61497(18) 0.12882(9) 0.0183(3) Uani d . 1 1 . .
    C C2 -0.1093(3) 0.9574(2) 0.28387(11) 0.0183(3) Uani d . 1 1 . .
    H H2A -0.1492 0.9142 0.3441 0.022 Uiso calc R 1 1 . .
    C C3 -0.2720(3) 1.0681(2) 0.23633(11) 0.0181(3) Uani d . 1 1 . .
    H H3A -0.4229 1.0997 0.2629 0.022 Uiso calc R 1 1 . .
    C C4 -0.2085(3) 1.1314(2) 0.14887(11) 0.0165(3) Uani d . 1 1 . .
    C C5 0.0114(3) 1.0909(2) 0.10918(11) 0.0178(3) Uani d . 1 1 . .
    H H5A 0.0518 1.1394 0.0504 0.021 Uiso calc R 1 1 . .
    C C6 0.1719(3) 0.9777(2) 0.15721(11) 0.0179(3) Uani d . 1 1 . .
    H H6A 0.3227 0.9473 0.1305 0.021 Uiso calc R 1 1 . .
    C C1 0.1126(3) 0.9086(2) 0.24441(11) 0.0163(3) Uani d . 1 1 . .
    C C7 0.2764(3) 0.7849(2) 0.29928(11) 0.0176(3) Uani d . 1 1 . .
    C C8 0.6493(3) 0.5785(2) 0.27797(11) 0.0164(3) Uani d . 1 1 . .
    C C9 0.8567(3) 0.5414(2) 0.22300(10) 0.0166(3) Uani d . 1 1 . .
    C C10 1.0464(3) 0.4333(2) 0.25465(11) 0.0175(3) Uani d . 1 1 . .
    H H10A 1.1836 0.4113 0.2159 0.021 Uiso calc R 1 1 . .
    C C11 1.0359(3) 0.3573(2) 0.34300(11) 0.0173(3) Uani d . 1 1 . .
    C C12 0.8314(3) 0.3867(2) 0.39815(11) 0.0187(3) Uani d . 1 1 . .
    H H12A 0.8215 0.3326 0.4579 0.022 Uiso calc R 1 1 . .
    C C13 0.6427(3) 0.4951(2) 0.36556(11) 0.0184(3) Uani d . 1 1 . .
    H H13A 0.5048 0.5132 0.4038 0.022 Uiso calc R 1 1 . .
    C C14 1.2322(3) 0.1852(2) 0.46014(13) 0.0249(3) Uani d . 1 1 . .
    H H14A 1.3862 0.1315 0.4731 0.037 Uiso calc R 1 1 . .
    H H14B 1.1412 0.0937 0.4650 0.037 Uiso calc R 1 1 . .
    H H14C 1.1689 0.2807 0.5057 0.037 Uiso calc R 1 1 . .
    H H1N1 0.467(4) 0.710(4) 0.1886(19) 0.028(6) Uiso d . 1 1 . .
loop_
    _atom_site_aniso_label
    _atom_site_aniso_U_11
    _atom_site_aniso_U_22
    _atom_site_aniso_U_33
    _atom_site_aniso_U_12
    _atom_site_aniso_U_13
    _atom_site_aniso_U_23
    Br1 0.01483(10) 0.02630(10) 0.01952(10) -0.00065(6) -0.00143(6) 0.00490(6)
    O1 0.0244(6) 0.0295(6) 0.0164(5) 0.0048(5) 0.0024(4) 0.0015(5)
    O4 0.0157(6) 0.0283(6) 0.0209(6) 0.0013(4) -0.0021(4) 0.0057(4)
    O3 0.0174(6) 0.0415(7) 0.0236(6) 0.0013(5) 0.0065(5) 0.0085(5)
    O2 0.0190(6) 0.0306(6) 0.0189(5) 0.0019(5) 0.0001(4) 0.0063(5)
    N1 0.0159(6) 0.0215(6) 0.0146(6) 0.0012(5) 0.0004(5) 0.0015(5)
    N2 0.0187(7) 0.0196(6) 0.0156(6) -0.0027(5) 0.0005(5) 0.0015(5)
    C2 0.0176(7) 0.0208(7) 0.0153(6) -0.0020(5) 0.0009(5) 0.0004(5)
    C3 0.0138(7) 0.0211(7) 0.0180(7) -0.0015(5) 0.0016(5) 0.0001(5)
    C4 0.0136(7) 0.0180(6) 0.0171(7) -0.0012(5) -0.0011(5) 0.0004(5)
    C5 0.0156(7) 0.0196(7) 0.0168(7) -0.0017(5) 0.0018(5) 0.0012(5)
    C6 0.0146(7) 0.0195(6) 0.0180(7) -0.0015(5) 0.0020(5) 0.0007(5)
    C1 0.0147(7) 0.0165(6) 0.0163(6) -0.0010(5) -0.0001(5) -0.0001(5)
    C7 0.0157(7) 0.0172(6) 0.0184(7) -0.0008(5) 0.0002(5) 0.0001(5)
    C8 0.0142(7) 0.0174(6) 0.0166(6) -0.0009(5) -0.0012(5) 0.0000(5)
    C9 0.0172(7) 0.0177(6) 0.0142(6) -0.0032(5) 0.0007(5) 0.0009(5)
    C10 0.0142(7) 0.0190(6) 0.0185(7) -0.0025(5) 0.0010(5) -0.0001(5)
    C11 0.0140(7) 0.0182(6) 0.0192(7) -0.0016(5) -0.0027(5) 0.0005(5)
    C12 0.0191(7) 0.0196(6) 0.0160(7) -0.0016(5) -0.0002(5) 0.0024(5)
    C13 0.0152(7) 0.0208(7) 0.0174(7) -0.0012(5) 0.0013(5) 0.0012(5)
    C14 0.0237(9) 0.0254(8) 0.0233(8) 0.0014(6) -0.0053(6) 0.0037(6)
_geom_special_details
;
 All esds (except the esd in the dihedral angle between two l.s. planes)
 are estimated using the full covariance matrix.  The cell esds are taken
 into account individually in the estimation of esds in distances, angles
 and torsion angles; correlations between esds in cell parameters are only
 used when they are defined by crystal symmetry.  An approximate (isotropic)
 treatment of cell esds is used for estimating esds involving l.s. planes.
;
loop_
    _geom_bond_atom_site_label_1
    _geom_bond_atom_site_label_2
    _geom_bond_site_symmetry_2
    _geom_bond_distance
    _geom_bond_publ_flag
    Br1 C4 . 1.8975(16) ?
    O1 C7 . 1.224(2) ?
    O4 C11 . 1.3615(19) ?
    O4 C14 . 1.426(2) ?
    O3 N2 . 1.2220(19) ?
    O2 N2 . 1.2395(19) ?
    N1 C7 . 1.367(2) ?
    N1 C8 . 1.404(2) ?
    N1 H1N1 . 0.84(3) ?
    N2 C9 . 1.4692(19) ?
    C2 C3 . 1.390(2) ?
    C2 C1 . 1.400(2) ?
    C2 H2A . 0.9500 ?
    C3 C4 . 1.391(2) ?
    C3 H3A . 0.9500 ?
    C4 C5 . 1.387(2) ?
    C5 C6 . 1.394(2) ?
    C5 H5A . 0.9500 ?
    C6 C1 . 1.399(2) ?
    C6 H6A . 0.9500 ?
    C1 C7 . 1.499(2) ?
    C8 C13 . 1.403(2) ?
    C8 C9 . 1.410(2) ?
    C9 C10 . 1.387(2) ?
    C10 C11 . 1.389(2) ?
    C10 H10A . 0.9500 ?
    C11 C12 . 1.397(2) ?
    C12 C13 . 1.389(2) ?
    C12 H12A . 0.9500 ?
    C13 H13A . 0.9500 ?
    C14 H14A . 0.9800 ?
    C14 H14B . 0.9800 ?
    C14 H14C . 0.9800 ?
loop_
    _geom_angle_atom_site_label_1
    _geom_angle_atom_site_label_2
    _geom_angle_atom_site_label_3
    _geom_angle_site_symmetry_1
    _geom_angle_site_symmetry_3
    _geom_angle
    _geom_angle_publ_flag
    C11 O4 C14 . . 117.04(13) ?
    C7 N1 C8 . . 127.66(14) ?
    C7 N1 H1N1 . . 117.3(19) ?
    C8 N1 H1N1 . . 114.8(19) ?
    O3 N2 O2 . . 122.41(14) ?
    O3 N2 C9 . . 118.06(14) ?
    O2 N2 C9 . . 119.53(13) ?
    C3 C2 C1 . . 121.01(14) ?
    C3 C2 H2A . . 119.5 ?
    C1 C2 H2A . . 119.5 ?
    C2 C3 C4 . . 118.32(14) ?
    C2 C3 H3A . . 120.8 ?
    C4 C3 H3A . . 120.8 ?
    C5 C4 C3 . . 122.18(15) ?
    C5 C4 Br1 . . 119.02(11) ?
    C3 C4 Br1 . . 118.80(12) ?
    C4 C5 C6 . . 118.73(14) ?
    C4 C5 H5A . . 120.6 ?
    C6 C5 H5A . . 120.6 ?
    C5 C6 C1 . . 120.52(14) ?
    C5 C6 H6A . . 119.7 ?
    C1 C6 H6A . . 119.7 ?
    C6 C1 C2 . . 119.17(14) ?
    C6 C1 C7 . . 123.21(14) ?
    C2 C1 C7 . . 117.61(13) ?
    O1 C7 N1 . . 124.23(15) ?
    O1 C7 C1 . . 121.42(14) ?
    N1 C7 C1 . . 114.35(13) ?
    C13 C8 N1 . . 121.83(14) ?
    C13 C8 C9 . . 116.34(14) ?
    N1 C8 C9 . . 121.82(14) ?
    C10 C9 C8 . . 122.13(14) ?
    C10 C9 N2 . . 115.12(13) ?
    C8 C9 N2 . . 122.75(14) ?
    C9 C10 C11 . . 120.04(14) ?
    C9 C10 H10A . . 120.0 ?
    C11 C10 H10A . . 120.0 ?
    O4 C11 C10 . . 115.23(14) ?
    O4 C11 C12 . . 125.42(14) ?
    C10 C11 C12 . . 119.35(14) ?
    C13 C12 C11 . . 119.98(14) ?
    C13 C12 H12A . . 120.0 ?
    C11 C12 H12A . . 120.0 ?
    C12 C13 C8 . . 122.10(14) ?
    C12 C13 H13A . . 119.0 ?
    C8 C13 H13A . . 119.0 ?
    O4 C14 H14A . . 109.5 ?
    O4 C14 H14B . . 109.5 ?
    H14A C14 H14B . . 109.5 ?
    O4 C14 H14C . . 109.5 ?
    H14A C14 H14C . . 109.5 ?
    H14B C14 H14C . . 109.5 ?
loop_
    _geom_torsion_atom_site_label_1
    _geom_torsion_atom_site_label_2
    _geom_torsion_atom_site_label_3
    _geom_torsion_atom_site_label_4
    _geom_torsion_site_symmetry_1
    _geom_torsion_site_symmetry_2
    _geom_torsion_site_symmetry_3
    _geom_torsion_site_symmetry_4
    _geom_torsion
    _geom_torsion_publ_flag
    C1 C2 C3 C4 . . . . -0.9(2) ?
    C2 C3 C4 C5 . . . . -1.5(2) ?
    C2 C3 C4 Br1 . . . . 177.86(12) ?
    C3 C4 C5 C6 . . . . 2.4(2) ?
    Br1 C4 C5 C6 . . . . -176.97(12) ?
    C4 C5 C6 C1 . . . . -0.9(2) ?
    C5 C6 C1 C2 . . . . -1.3(2) ?
    C5 C6 C1 C7 . . . . 179.40(14) ?
    C3 C2 C1 C6 . . . . 2.2(2) ?
    C3 C2 C1 C7 . . . . -178.44(14) ?
    C8 N1 C7 O1 . . . . -6.9(3) ?
    C8 N1 C7 C1 . . . . 173.95(14) ?
    C6 C1 C7 O1 . . . . 157.07(16) ?
    C2 C1 C7 O1 . . . . -22.2(2) ?
    C6 C1 C7 N1 . . . . -23.7(2) ?
    C2 C1 C7 N1 . . . . 156.97(15) ?
    C7 N1 C8 C13 . . . . 23.9(2) ?
    C7 N1 C8 C9 . . . . -156.70(16) ?
    C13 C8 C9 C10 . . . . -2.2(2) ?
    N1 C8 C9 C10 . . . . 178.41(14) ?
    C13 C8 C9 N2 . . . . 178.41(14) ?
    N1 C8 C9 N2 . . . . -1.0(2) ?
    O3 N2 C9 C10 . . . . -3.6(2) ?
    O2 N2 C9 C10 . . . . 176.71(14) ?
    O3 N2 C9 C8 . . . . 175.88(15) ?
    O2 N2 C9 C8 . . . . -3.8(2) ?
    C8 C9 C10 C11 . . . . 0.2(2) ?
    N2 C9 C10 C11 . . . . 179.64(14) ?
    C14 O4 C11 C10 . . . . 176.68(14) ?
    C14 O4 C11 C12 . . . . -3.5(2) ?
    C9 C10 C11 O4 . . . . -178.33(14) ?
    C9 C10 C11 C12 . . . . 1.8(2) ?
    O4 C11 C12 C13 . . . . 178.40(15) ?
    C10 C11 C12 C13 . . . . -1.8(2) ?
    C11 C12 C13 C8 . . . . -0.3(2) ?
    N1 C8 C13 C12 . . . . -178.36(15) ?
    C9 C8 C13 C12 . . . . 2.2(2) ?
loop_
    _geom_hbond_atom_site_label_D
    _geom_hbond_atom_site_label_H
    _geom_hbond_atom_site_label_A
    _geom_hbond_site_symmetry_A
    _geom_hbond_distance_DH
    _geom_hbond_distance_HA
    _geom_hbond_distance_DA
    _geom_hbond_angle_DHA
    _geom_hbond_publ_flag
    N1 H1N1 O2 . 0.84(3) 1.99(3) 2.6318(19) 132(2) y
    C3 H3A O4 1_365 0.95 2.57 3.475(2) 160 y
    C12 H12A O1 2_666 0.95 2.41 3.358(2) 172 y
    C10 H10A Br1 1_745 0.95 2.93 3.863(2) 167 y
