# Supplementary material for: 4-Bromo-N-(4-meth­oxy-2-nitro­phen­yl)benzamide
Source: Acta Crystallogr Sect E Struct Rep Online. 2012 Mar 31;68(Pt 4):o1234. doi: 10.1107/S1600536812010963 (PMC3344164; doi:10.1107/S1600536812010963)
Supplement: Supplementary file 2 [file e-68-o1234-Isup2.hkl]

# 
# h,k,l, Fc-squared, Fo-squared, sigma(Fo-squared) and status flag 
# 
data_I
_shelx_title ' mo_wsbr4_0m in P-1  (100K)' 
_shelx_refln_list_code          4 
_shelx_F_calc_maximum      160.83 
_exptl_crystal_F_000       352.00 
_reflns_d_resolution_high  0.7108 
 
loop_ 
 _symmetry_equiv_pos_as_xyz 
 'x, y, z' 
 '-x, -y, -z' 
 
_cell_length_a     6.1219 
_cell_length_b     7.6519 
_cell_length_c    14.3504 
_cell_angle_alpha  89.197 
_cell_angle_beta   84.795 
_cell_angle_gamma  77.983 
 
_shelx_F_squared_multiplier     1.000 
 
loop_ 
 _refln_index_h 
 _refln_index_k 
 _refln_index_l 
 _refln_F_squared_calc 
 _refln_F_squared_meas 
 _refln_F_squared_sigma 
 _refln_observed_status 
   1   0   0       24.60       31.53      2.75 o 
   2   0   0        9.34       12.63      1.20 o 
   3   0   0      491.89      491.04     10.85 o 
   4   0   0       14.09       18.30      1.25 o 
   5   0   0      201.01      205.77      4.26 o 
   6   0   0      867.11      863.19     18.44 o 
  -7   1   0        1.59        0.19      0.08 o 
  -6   1   0      384.12      407.45     14.17 o 
  -5   1   0      649.81      669.64     12.30 o 
  -4   1   0     3378.68     3509.45     60.65 o 
  -3   1   0     2570.88     2839.53     49.07 o 
  -2   1   0      407.65      399.78      8.94 o 
  -1   1   0      129.83      131.55      4.22 o 
   1   1   0     1244.97     1307.85     22.30 o 
   2   1   0     5559.02     5750.88     74.31 o 
   3   1   0     1610.77     1550.56     25.55 o 
   4   1   0     1250.48     1263.32     16.67 o 
   5   1   0      767.92      768.79     10.10 o 
   6   1   0      363.72      356.51      8.35 o 
   7   1   0       47.17       39.38      4.73 o 
  -6   2   0      730.47      751.31     22.89 o 
  -5   2   0      116.29      122.70      3.65 o 
  -4   2   0     1874.48     1971.05     37.12 o 
  -3   2   0     1114.43     1226.33     26.64 o 
  -2   2   0      238.63      249.72      5.93 o 
  -1   2   0     2863.89     3009.87    120.08 o 
   0   2   0     2539.85     2704.39     78.99 o 
   1   2   0    10242.05    10915.31    185.78 o 
   2   2   0      219.89      241.80      3.08 o 
   3   2   0       72.37       81.94      1.32 o 
   4   2   0       43.97       27.43      1.27 o 
   5   2   0      805.91      787.84     13.38 o 
   6   2   0     1406.07     1395.82     23.32 o 
   7   2   0      594.99      896.64     26.62 o 
  -6   3   0      328.72      329.12      8.74 o 
  -5   3   0      402.47      426.15      8.50 o 
  -4   3   0      665.73      676.77     15.40 o 
  -3   3   0     1125.95     1225.01     26.75 o 
  -2   3   0      128.20      134.73      3.84 o 
  -1   3   0       35.23       41.63      1.12 o 
   0   3   0     1004.75      991.53     14.62 o 
   1   3   0      601.18      545.64      8.08 o 
   2   3   0     3919.28     4027.93     51.96 o 
   3   3   0     4250.74     4188.91     54.08 o 
   4   3   0      480.31      423.11      6.42 o 
   5   3   0      290.22      271.99      4.61 o 
   6   3   0        5.20        5.97      1.24 o 
   7   3   0       91.67       84.58      3.12 o 
   8   3   0      262.75      270.52     10.24 o 
  -6   4   0       87.83       99.45      5.17 o 
  -5   4   0        5.21        7.56      2.06 o 
  -4   4   0      688.96      713.36     13.50 o 
  -3   4   0     1053.30     1120.14     20.40 o 
  -2   4   0      371.40      356.19      4.67 o 
  -1   4   0     3547.64     3788.41     50.95 o 
   0   4   0     1142.73     1145.68     11.41 o 
   1   4   0     1502.16     1502.29     19.79 o 
   2   4   0      632.33      646.36      6.87 o 
   3   4   0      429.54      428.28      5.52 o 
   4   4   0      566.61      547.37     13.28 o 
   5   4   0      428.53      409.13      5.90 o 
   6   4   0      726.37      706.07     10.82 o 
   7   4   0      412.15      409.34      6.85 o 
   8   4   0       51.53       51.64      2.96 o 
  -6   5   0      271.14      291.13      8.87 o 
  -5   5   0      600.20      634.45     12.52 o 
  -4   5   0      110.36      110.89      6.68 o 
  -3   5   0      191.15      186.20      3.78 o 
  -2   5   0        0.21       -1.71      1.05 o 
   0   5   0      604.41      561.83      6.59 o 
   1   5   0     2002.00     1899.65     38.55 o 
   2   5   0     1898.78     1904.35     19.66 o 
   3   5   0      454.86      421.89      5.07 o 
   4   5   0      216.19      216.96      3.34 o 
   5   5   0       63.04       57.27      1.81 o 
   6   5   0        4.60        5.49      1.30 o 
   7   5   0      255.02      240.22      4.72 o 
   8   5   0      153.46      149.47      5.91 o 
  -5   6   0      109.56      119.83      4.67 o 
  -4   6   0      310.79      310.08      5.79 o 
  -3   6   0      890.84      888.97     14.10 o 
  -2   6   0      463.64      455.08      6.57 o 
  -1   6   0       25.09       22.40      1.85 o 
   0   6   0     1082.80     1103.87     14.95 o 
   1   6   0        8.14        6.00      0.89 o 
   2   6   0       72.26       72.53      2.29 o 
   3   6   0     1171.48     1162.55     14.18 o 
   4   6   0      470.15      459.40      6.15 o 
   5   6   0      316.53      322.51      5.05 o 
   6   6   0      377.06      383.13      5.86 o 
   7   6   0       71.94       69.93      3.53 o 
  -5   7   0      166.42      149.73      4.44 o 
  -4   7   0      107.91      103.94      3.38 o 
  -3   7   0        2.46        2.33      1.63 o 
  -2   7   0      201.21      189.92      3.48 o 
  -1   7   0      154.47      153.36      3.03 o 
   0   7   0      400.10      394.57      6.53 o 
   1   7   0      976.57      981.82     19.58 o 
   2   7   0      232.40      221.07      3.81 o 
   3   7   0      327.99      333.19      5.83 o 
   4   7   0        7.82        8.60      1.61 o 
   5   7   0       46.07       49.65      2.19 o 
   6   7   0       36.60       38.10      2.11 o 
   7   7   0       76.50       80.18      2.61 o 
  -4   8   0      212.21      221.78      5.06 o 
  -3   8   0      501.36      476.15      8.41 o 
  -2   8   0       64.70       60.18      2.39 o 
  -1   8   0       13.29       12.64      2.37 o 
   0   8   0       14.03       13.05      1.58 o 
   1   8   0        0.98        0.56      1.43 o 
   2   8   0       99.57       95.64      4.28 o 
   3   8   0      242.11      233.46      4.70 o 
   4   8   0      597.05      608.75     11.78 o 
   5   8   0      311.26      329.97      6.96 o 
   6   8   0        4.33        8.44      2.47 o 
  -3   9   0       70.77       66.72      3.00 o 
  -2   9   0        3.95        4.87      2.32 o 
  -1   9   0      163.78      159.89      5.26 o 
   0   9   0      229.97      221.42      4.56 o 
   1   9   0      280.05      272.51      5.27 o 
   2   9   0      150.35      154.66      3.84 o 
   3   9   0        1.11        0.32      2.11 o 
   4   9   0        4.84        4.05      2.45 o 
   5   9   0       40.27       40.23      3.52 o 
   6   9   0      245.60      268.93      9.69 o 
  -1  10   0        8.55        8.84      1.93 o 
   0  10   0       17.86       17.17      2.03 o 
   1  10   0       15.79       14.50      2.07 o 
   2  10   0      166.29      180.44      5.10 o 
   3  10   0      174.44      179.93      5.20 o 
   4  10   0       24.90       27.91      4.06 o 
  -4 -10   1       49.38       59.79      6.01 o 
  -3 -10   1       26.84       27.20      2.77 o 
  -2 -10   1      230.77      225.83      5.73 o 
  -1 -10   1       69.93       73.55      2.88 o 
   0 -10   1       69.59       68.68      2.76 o 
   1 -10   1      129.19      138.09      3.77 o 
  -6  -9   1       23.51       27.11      3.75 o 
  -5  -9   1       45.80       47.86      4.05 o 
  -4  -9   1        5.28        6.14      2.84 o 
  -3  -9   1      119.59      123.31      4.17 o 
  -2  -9   1      141.51      145.63      3.73 o 
  -1  -9   1      374.20      363.78      6.48 o 
   0  -9   1       56.78       51.18      2.25 o 
   1  -9   1       16.53       18.09      2.36 o 
   2  -9   1       11.98       12.56      1.52 o 
   3  -9   1       13.00       14.04      2.28 o 
  -6  -8   1      231.53      237.17      5.69 o 
  -5  -8   1      152.92      156.11      4.52 o 
  -4  -8   1      160.49      159.52      4.67 o 
  -3  -8   1       22.54       21.09      1.80 o 
  -2  -8   1       49.56       47.51      2.05 o 
  -1  -8   1        4.80        6.44      1.52 o 
   0  -8   1       85.03       80.07      2.76 o 
   1  -8   1      462.97      450.67      6.79 o 
   2  -8   1      155.04      147.92      3.17 o 
   3  -8   1      208.72      191.35      4.55 o 
   4  -8   1       42.34       45.33      2.71 o 
  -7  -7   1       13.42       14.37      2.72 o 
  -6  -7   1       68.16       72.96      2.72 o 
  -5  -7   1      118.79      131.94      3.45 o 
  -4  -7   1      118.20      125.16      5.43 o 
  -3  -7   1       78.77       77.73      2.67 o 
  -2  -7   1      623.98      613.19      8.64 o 
  -1  -7   1      417.72      415.74      6.84 o 
   0  -7   1      304.63      299.20      4.74 o 
   1  -7   1       13.74       16.05      1.27 o 
   2  -7   1      192.44      187.86      3.45 o 
   3  -7   1      178.20      164.94      3.96 o 
   4  -7   1      146.70      143.44      4.78 o 
   5  -7   1      135.85      133.11      4.23 o 
  -7  -6   1       30.42       33.22      1.77 o 
  -6  -6   1      325.04      330.36      5.24 o 
  -5  -6   1      374.31      361.46      5.54 o 
  -4  -6   1      270.72      266.21      3.98 o 
  -3  -6   1      156.90      174.62      2.91 o 
  -2  -6   1      402.79      411.03      8.66 o 
  -1  -6   1       22.57       23.70      2.22 o 
   0  -6   1     1046.91     1040.47     14.13 o 
   1  -6   1      546.38      507.57      7.25 o 
   2  -6   1      431.15      438.75      6.40 o 
   3  -6   1      113.30      122.05      3.48 o 
   4  -6   1       20.98       20.56      2.51 o 
   5  -6   1        0.29       -0.78      1.66 o 
  -8  -5   1      112.39      105.34      3.34 o 
  -7  -5   1       65.40       65.04      2.54 o 
  -6  -5   1       37.06       35.12      1.56 o 
  -5  -5   1      173.71      175.53      3.22 o 
  -4  -5   1      679.93      642.23      8.17 o 
  -3  -5   1      702.57      682.02      7.86 o 
  -2  -5   1      260.61      253.36      3.24 o 
  -1  -5   1      767.36      755.59      9.37 o 
   0  -5   1      909.04      979.14     13.56 o 
   2  -5   1      713.56      703.88      8.02 o 
   3  -5   1      189.94      188.31      4.23 o 
   4  -5   1      282.79      286.22      6.54 o 
   5  -5   1      600.20      621.13     12.29 o 
   6  -5   1       63.75       61.44      4.19 o 
  -8  -4   1      194.70      204.80      5.04 o 
  -7  -4   1      650.01      629.24      9.85 o 
  -6  -4   1      246.52      245.66      4.56 o 
  -5  -4   1      310.83      302.18      4.57 o 
  -4  -4   1      690.16      657.76     14.13 o 
  -3  -4   1      109.18      118.31      3.52 o 
  -2  -4   1      319.52      300.44      3.41 o 
  -1  -4   1      690.01      660.79      7.93 o 
   0  -4   1      744.19      733.55      7.85 o 
   1  -4   1     2773.69     2925.94     42.12 o 
   2  -4   1      395.02      371.95      6.03 o 
   3  -4   1       58.82       58.89      2.96 o 
   4  -4   1      132.00      129.35      4.78 o 
   5  -4   1      195.50      209.24      6.49 o 
   6  -4   1       91.81       83.83      9.98 o 
  -8  -3   1       59.59       60.00      4.81 o 
  -7  -3   1       92.44       74.21      2.94 o 
  -6  -3   1      230.95      211.46      3.98 o 
  -5  -3   1      418.19      397.90      6.34 o 
  -4  -3   1     3635.90     3648.51     47.18 o 
  -3  -3   1      342.68      293.75      5.34 o 
  -2  -3   1      132.57      118.11      1.66 o 
  -1  -3   1     1063.08     1044.40     13.81 o 
   0  -3   1      314.07      342.72      5.25 o 
   1  -3   1       11.79       18.67      1.28 o 
   2  -3   1     1640.77     1737.50     37.44 o 
   3  -3   1     1806.44     1886.41     40.68 o 
   4  -3   1       55.87       64.84      3.12 o 
   5  -3   1      548.88      564.43     10.73 o 
   6  -3   1      325.05      337.31     12.99 o 
  -8  -2   1      455.10      839.53     25.17 o 
  -7  -2   1      371.06      672.41     20.19 o 
  -6  -2   1      268.68      242.89      4.85 o 
  -5  -2   1      323.49      336.94      6.18 o 
  -4  -2   1        9.55        9.88      1.02 o 
  -3  -2   1       84.73       79.55      1.36 o 
  -2  -2   1     1444.97     1483.13     17.64 o 
  -1  -2   1     1764.41     1751.77     30.07 o 
   0  -2   1      339.72      355.69      7.69 o 
   1  -2   1     3187.53     3441.32     58.15 o 
   2  -2   1     2641.96     3184.90     99.50 o 
   3  -2   1        1.11        2.65      1.14 o 
   4  -2   1      869.06      905.04     16.19 o 
   5  -2   1       99.79      111.36      3.45 o 
   6  -2   1      326.50      352.20     13.01 o 
  -7  -1   1       38.36       30.10      4.58 o 
  -6  -1   1       11.68       13.52      2.52 o 
  -5  -1   1     1614.81     1569.04     23.18 o 
  -4  -1   1     1475.06     1457.59     21.09 o 
  -3  -1   1     2649.84     2803.01     50.70 o 
  -2  -1   1      590.84      631.19      9.26 o 
  -1  -1   1     1147.38     1240.62     18.65 o 
   0  -1   1       47.93       56.50      1.10 o 
   1  -1   1     1983.25     2151.70     62.79 o 
   3  -1   1     1779.88     1791.99     32.99 o 
   4  -1   1     2582.12     2701.19     46.78 o 
   5  -1   1      487.41      485.79      9.17 o 
   6  -1   1      166.87      164.62      5.39 o 
  -6   0   1       68.89       67.08      6.18 o 
  -5   0   1      296.14      275.73      6.52 o 
  -4   0   1       57.01       50.41      1.25 o 
  -3   0   1      727.11      712.11     12.41 o 
  -2   0   1     7216.91     7816.15    128.41 o 
  -1   0   1     2433.99     2634.32     54.39 o 
   2   0   1      608.19      637.64     10.63 o 
   3   0   1      224.45      124.42      4.69 o 
   4   0   1      935.11      999.79     17.46 o 
   5   0   1       14.87       19.88      2.87 o 
   6   0   1      999.82      966.02     24.97 o 
   7   0   1      354.47      656.77     19.47 o 
  -6   1   1      431.58      450.95     10.89 o 
  -5   1   1     3064.15     3182.30     55.22 o 
  -4   1   1      733.27      777.90     14.00 o 
  -3   1   1      999.70      971.26     58.13 o 
  -2   1   1        8.54       -0.15      0.31 o 
  -1   1   1      133.88      157.53      6.42 o 
   0   1   1       97.30       83.10      2.23 o 
   1   1   1      137.92      126.88      2.91 o 
   2   1   1     2566.73     2533.35     32.80 o 
   3   1   1     2245.83     2180.68     44.87 o 
   4   1   1      786.77      793.89      9.55 o 
   5   1   1      735.12      733.29      9.66 o 
   6   1   1      422.13      409.13      9.35 o 
  -6   2   1       63.56       73.37      4.09 o 
  -5   2   1      207.38      213.80      5.01 o 
  -4   2   1       20.30       23.50      1.57 o 
  -3   2   1     2007.64     2184.18     46.96 o 
  -2   2   1     2578.44     2805.03     60.03 o 
  -1   2   1     1064.69     1141.70     20.35 o 
   1   2   1    12537.72    12823.18    218.12 o 
   2   2   1       22.20       17.45      0.56 o 
   3   2   1     2633.33     2776.70     32.87 o 
   4   2   1      597.68      540.29     26.55 o 
   5   2   1      862.43      832.22     14.03 o 
   6   2   1      193.05      184.03      6.41 o 
   7   2   1      549.69      837.94     24.99 o 
  -6   3   1      354.96      368.48      9.57 o 
  -5   3   1       77.33       86.02      3.12 o 
  -4   3   1     3200.01     3356.14     72.10 o 
  -3   3   1      126.28      139.09      3.48 o 
  -2   3   1       25.78       37.48      1.51 o 
  -1   3   1     1099.74     1160.96     16.81 o 
   1   3   1     1657.64     1628.72     21.15 o 
   2   3   1     1283.95     1201.15     14.48 o 
   3   3   1     2382.16     2378.56     28.50 o 
   4   3   1       60.69       38.40      1.09 o 
   5   3   1        1.35       -0.73      0.92 o 
   6   3   1      401.53      377.66      6.15 o 
   7   3   1        8.60        9.47      1.73 o 
   8   3   1       62.55       60.08      4.89 o 
  -6   4   1       77.98       87.23      6.77 o 
  -5   4   1       47.40       51.33      2.92 o 
  -4   4   1      170.21      170.62      4.54 o 
  -3   4   1     3320.71     3465.57     61.38 o 
  -2   4   1     2196.16     2310.63     28.24 o 
  -1   4   1      317.26      281.56      4.11 o 
   0   4   1        6.77        5.09      0.85 o 
   1   4   1      461.87      448.67      5.65 o 
   2   4   1       13.25        7.57      0.84 o 
   3   4   1     1117.90     1082.64     13.65 o 
   4   4   1      928.52      883.89     10.94 o 
   5   4   1      385.84      373.69      5.08 o 
   6   4   1      266.59      253.17      5.15 o 
   7   4   1      175.05      163.34      4.21 o 
   8   4   1       29.39       25.69      4.99 o 
  -5   5   1      126.37      131.24      4.60 o 
  -4   5   1       10.58       13.84      2.13 o 
  -3   5   1      426.53      425.41      7.15 o 
  -2   5   1      206.90      200.91      2.63 o 
  -1   5   1     1656.98     1617.37     30.64 o 
   0   5   1      806.67      746.33     16.67 o 
   1   5   1     1139.05     1057.18     16.87 o 
   2   5   1      242.16      210.95      3.01 o 
   3   5   1      644.82      632.15      7.31 o 
   4   5   1      700.59      734.55      9.27 o 
   5   5   1      446.42      451.21      6.05 o 
   6   5   1      128.26      123.91      2.76 o 
   7   5   1      401.89      382.86      6.93 o 
   8   5   1       38.54       38.28      7.07 o 
  -5   6   1      114.21      105.92      3.49 o 
  -4   6   1      573.44      568.37      9.49 o 
  -3   6   1      306.67      316.26      5.78 o 
  -2   6   1     1201.63     1160.39     15.69 o 
  -1   6   1      206.27      199.37      3.37 o 
   0   6   1        6.59        5.80      1.96 o 
   1   6   1       52.66       51.46      1.87 o 
   2   6   1       90.28       82.97      2.12 o 
   3   6   1      922.98      908.03     11.21 o 
   4   6   1     1021.69     1021.08     12.71 o 
   5   6   1      135.05      135.99      2.77 o 
   6   6   1       94.69       95.47      3.10 o 
   7   6   1       61.82       64.36      2.19 o 
  -5   7   1      118.88      119.74      4.46 o 
  -4   7   1        7.26        9.99      1.87 o 
  -3   7   1       68.00       64.78      2.56 o 
  -2   7   1       48.04       41.42      1.90 o 
  -1   7   1      643.44      648.66      9.21 o 
   0   7   1     1633.15     1657.28     24.55 o 
   1   7   1      184.73      168.59      5.98 o 
   2   7   1      105.83       93.82      3.55 o 
   3   7   1      238.77      236.58      4.55 o 
   4   7   1        3.47        5.24      1.94 o 
   5   7   1      163.08      169.44      3.87 o 
   6   7   1      124.12      127.04      3.49 o 
   7   7   1      168.98      175.68      3.71 o 
  -4   8   1      187.75      180.95      4.58 o 
  -3   8   1      238.58      230.64      5.36 o 
  -2   8   1      177.35      175.92      3.49 o 
  -1   8   1       13.56       11.91      1.57 o 
   0   8   1       29.68       23.45      1.68 o 
   1   8   1      203.58      193.75      5.15 o 
   2   8   1       95.58      100.35      3.04 o 
   3   8   1      581.62      584.73      9.50 o 
   4   8   1      351.34      351.60      7.58 o 
   5   8   1      145.22      146.47      4.37 o 
   6   8   1        1.16        1.50      2.24 o 
  -3   9   1       53.59       52.88      3.36 o 
  -2   9   1      104.92       99.93      3.96 o 
  -1   9   1      541.78      525.54      8.65 o 
   0   9   1      255.44      248.30      6.01 o 
   1   9   1       72.65       72.68      2.80 o 
   2   9   1       34.21       32.95      2.08 o 
   3   9   1       61.29       59.66      2.95 o 
   4   9   1        1.22        3.87      3.04 o 
   5   9   1       47.84       54.16      3.77 o 
   6   9   1      283.68      301.66      8.54 o 
  -1  10   1        2.03        1.85      1.86 o 
   0  10   1      163.73      163.26      4.55 o 
   1  10   1       91.06       87.99      3.18 o 
   2  10   1       89.86       95.78      3.89 o 
   3  10   1       24.33       33.40      4.52 o 
   4  10   1      164.55      171.02      8.99 o 
  -4 -10   2      118.35      131.43      8.50 o 
  -3 -10   2        7.63        7.47      2.75 o 
  -2 -10   2       40.67       41.94      4.00 o 
  -1 -10   2      215.48      211.77      4.71 o 
   0 -10   2        3.84        5.72      1.95 o 
   1 -10   2      117.18      115.37      3.52 o 
  -5  -9   2       44.24       44.64      3.59 o 
  -4  -9   2      116.75      119.20      5.18 o 
  -3  -9   2      180.57      183.97      6.45 o 
  -2  -9   2      157.64      160.81      4.59 o 
  -1  -9   2       83.15       87.48      4.27 o 
   0  -9   2      205.51      192.87      4.25 o 
   1  -9   2       24.14       25.01      1.76 o 
   2  -9   2        0.92        2.16      1.45 o 
   3  -9   2      130.48      123.04      4.77 o 
  -6  -8   2      188.07      190.57      5.12 o 
  -5  -8   2       15.78       18.89      2.31 o 
  -4  -8   2       72.54       68.93      3.81 o 
  -3  -8   2       10.56       10.42      1.72 o 
  -2  -8   2      119.49      120.08      3.23 o 
  -1  -8   2      282.27      263.91      4.98 o 
   0  -8   2      269.22      267.47      4.56 o 
   1  -8   2      564.88      547.43      8.04 o 
   2  -8   2      628.01      623.36      9.02 o 
   3  -8   2       66.82       68.40      3.58 o 
   4  -8   2       52.35       60.62      3.31 o 
  -7  -7   2        0.47       -0.40      3.17 o 
  -6  -7   2       35.34       34.50      2.10 o 
  -5  -7   2      600.01      599.92     10.03 o 
  -4  -7   2      474.58      469.19      8.85 o 
  -3  -7   2      266.09      273.87      5.02 o 
  -2  -7   2      749.75      759.27     10.52 o 
  -1  -7   2       96.64       94.63      2.68 o 
   0  -7   2        9.66       12.42      1.38 o 
   1  -7   2      153.47      153.75      3.09 o 
   2  -7   2      685.95      650.55      9.21 o 
   3  -7   2       99.12      106.80      3.33 o 
   4  -7   2      625.76      643.51     12.49 o 
   5  -7   2       31.34       28.73      2.99 o 
  -7  -6   2      263.90      257.53      4.43 o 
  -6  -6   2       27.25       27.68      1.64 o 
  -5  -6   2      420.06      417.38      6.23 o 
  -4  -6   2        0.70        0.28      1.10 o 
  -3  -6   2      267.45      280.31      4.03 o 
  -2  -6   2     1231.57     1204.39     16.12 o 
  -1  -6   2      632.66      592.66      7.62 o 
   0  -6   2      617.55      612.44      8.61 o 
   1  -6   2      249.85      240.53      3.92 o 
   2  -6   2      589.00      592.94      8.37 o 
   3  -6   2      216.61      214.94      4.42 o 
   4  -6   2      163.36      165.39      3.91 o 
   5  -6   2      317.44      349.60      7.47 o 
  -8  -5   2        7.67        3.43      1.87 o 
  -7  -5   2      135.62      134.86      4.20 o 
  -6  -5   2      218.17      209.96      3.71 o 
  -5  -5   2      232.39      220.41      3.93 o 
  -4  -5   2     1055.29     1037.18     13.88 o 
  -3  -5   2      797.51      803.70      9.17 o 
  -2  -5   2        6.02        7.15      0.85 o 
  -1  -5   2      297.23      299.40      3.77 o 
   0  -5   2      177.36      178.73      3.50 o 
   2  -5   2      673.06      680.06      7.78 o 
   3  -5   2     1317.36     1296.00     20.02 o 
   4  -5   2      734.54      746.46     11.95 o 
   5  -5   2      240.96      238.93      7.67 o 
   6  -5   2        2.26        1.24      3.24 o 
  -8  -4   2      289.21      285.74      6.21 o 
  -7  -4   2      153.48      146.62      3.50 o 
  -6  -4   2      101.06      115.93      3.75 o 
  -5  -4   2       10.79       13.55      1.28 o 
  -4  -4   2        1.40        0.60      0.84 o 
  -3  -4   2      219.90      205.58      2.77 o 
  -2  -4   2     2574.40     2559.93     28.05 o 
  -1  -4   2     2834.30     2785.98     31.12 o 
   0  -4   2     1154.08     1179.99     13.30 o 
   1  -4   2        9.20       15.59      0.77 o 
   2  -4   2      643.22      690.58      9.08 o 
   3  -4   2        0.78        2.26      1.66 o 
   4  -4   2      329.31      322.82      8.27 o 
   5  -4   2      789.61      806.92     27.03 o 
   6  -4   2      609.60      664.68     23.14 o 
  -8  -3   2       36.41       32.92      3.25 o 
  -7  -3   2       24.48       29.26      2.88 o 
  -6  -3   2      716.53      675.29     10.33 o 
  -5  -3   2      578.62      529.56      8.62 o 
  -4  -3   2     1064.51     1098.01     14.51 o 
  -3  -3   2      262.16      240.30      3.25 o 
  -2  -3   2      238.79      235.03      3.10 o 
  -1  -3   2      266.24      284.40      3.19 o 
   0  -3   2     1617.45     1630.86     29.78 o 
   1  -3   2      267.22      237.87      5.16 o 
   2  -3   2     4371.33     4845.69     71.40 o 
   3  -3   2     2118.83     2230.57     48.00 o 
   4  -3   2      113.49      124.04      8.64 o 
   5  -3   2      305.43      309.04      6.54 o 
   6  -3   2        1.19        3.36      3.62 o 
  -6  -2   2       42.34       39.89      1.83 o 
  -5  -2   2      105.90       85.86      4.03 o 
  -4  -2   2      167.70      149.30      7.88 o 
  -3  -2   2      258.10      254.88      3.08 o 
  -2  -2   2     2011.15     2069.24     24.57 o 
  -1  -2   2     9025.83     9712.66    166.01 o 
   0  -2   2      161.71      192.91      3.78 o 
   2  -2   2      615.94      773.51     16.91 o 
   3  -2   2        3.27        5.90      1.17 o 
   4  -2   2     1768.72     1855.82     32.37 o 
   5  -2   2     1247.57     1309.94     23.18 o 
   6  -2   2      510.64      515.87     17.97 o 
  -6  -1   2      219.84      232.86      6.07 o 
  -5  -1   2     1257.12     1183.39     16.83 o 
  -4  -1   2      427.92      422.86      6.39 o 
  -3  -1   2     2132.63     2436.33     59.83 o 
  -2  -1   2     1391.43     1549.12     25.49 o 
  -1  -1   2     5268.71     5944.26    101.63 o 
   0  -1   2      340.28      386.51      6.74 o 
   1  -1   2     2744.54     2865.34     83.60 o 
   2  -1   2     1786.66     1868.22     54.69 o 
   3  -1   2     1462.81     1525.95     32.88 o 
   4  -1   2      343.90      318.32      6.17 o 
   5  -1   2      223.85      225.19      4.90 o 
   6  -1   2        2.57       -0.86      2.12 o 
   8  -1   2      460.12      773.73     23.01 o 
  -6   0   2        0.04       -0.19      1.46 o 
  -5   0   2      606.50      626.21     13.61 o 
  -4   0   2     1321.04     1381.82     20.50 o 
  -3   0   2       39.97       30.02      0.73 o 
  -1   0   2     7837.40     9511.06    254.33 o 
   0   0   2     1126.18     1261.12     37.39 o 
   1   0   2      542.18      595.62     17.74 o 
   2   0   2      524.71      608.51      9.17 o 
   3   0   2       12.39       18.69      0.70 o 
   4   0   2      952.20      990.90     15.93 o 
   5   0   2     3671.54     3675.73     63.17 o 
   6   0   2      745.17      740.11     40.13 o 
  -6   1   2      268.44      282.14     11.60 o 
  -5   1   2      222.90      232.26      6.44 o 
  -4   1   2      194.09      189.51      6.13 o 
  -3   1   2       53.33       44.47      2.23 o 
  -2   1   2        3.07        4.33      1.27 o 
   0   1   2     1018.00     1017.74     29.98 o 
   1   1   2     2963.53     3003.60     72.33 o 
   2   1   2     1826.57     1846.12     32.20 o 
   3   1   2     1430.37     1476.95     25.59 o 
   4   1   2       19.50       14.34      1.24 o 
   5   1   2      140.80      129.01      4.16 o 
   6   1   2     1080.83     1090.17     19.28 o 
   7   1   2      432.27      749.64     22.35 o 
  -7   2   2       51.69       66.45      4.16 o 
  -6   2   2        7.79       10.07      2.83 o 
  -5   2   2      800.09      824.58     18.28 o 
  -4   2   2      402.71      432.49      8.30 o 
  -3   2   2      870.40      905.99     16.42 o 
  -2   2   2      298.38      287.80      5.52 o 
   0   2   2    10234.51    10770.53    390.42 o 
   1   2   2    25866.18    26791.24    399.19 o 
   2   2   2      683.53      681.62      8.96 o 
   3   2   2      457.95      441.55      5.54 o 
   4   2   2      961.38      915.63     12.90 o 
   5   2   2     1264.01     1232.45     18.27 o 
   6   2   2      119.36      107.90      4.64 o 
  -6   3   2      431.95      427.98     10.79 o 
  -5   3   2       59.54       68.98      2.61 o 
  -4   3   2     1255.48     1307.41     23.66 o 
  -3   3   2      590.37      600.51     11.22 o 
  -2   3   2      901.89      941.67     14.57 o 
  -1   3   2      873.32      858.09     10.49 o 
   0   3   2     2369.23     2307.05     47.02 o 
   1   3   2      554.66      532.77      6.57 o 
   2   3   2      381.30      312.98      4.04 o 
   3   3   2        4.63        8.79      2.23 o 
   4   3   2        3.59        1.48      0.99 o 
   5   3   2      112.69      105.89      2.62 o 
   6   3   2      320.82      315.43      6.11 o 
   7   3   2      616.22      623.07     13.26 o 
   8   3   2      316.66      310.22     11.22 o 
  -6   4   2       88.11       85.81      4.48 o 
  -5   4   2      667.09      681.05     11.29 o 
  -4   4   2     1323.37     1391.28     25.27 o 
  -3   4   2       32.87       36.81      1.93 o 
  -2   4   2      197.48      195.78      3.13 o 
  -1   4   2      457.54      430.07      5.48 o 
   0   4   2       14.42       15.18      1.31 o 
   1   4   2       14.38        9.55      0.68 o 
   2   4   2     2282.91     2290.00     23.55 o 
   3   4   2      257.98      232.91      3.49 o 
   4   4   2      641.22      617.77      7.83 o 
   5   4   2      822.37      825.84     12.32 o 
   6   4   2      112.37       96.76      3.55 o 
   7   4   2       75.67       61.94      6.52 o 
   8   4   2       44.56       41.74      2.85 o 
  -6   5   2       45.39       53.34      4.24 o 
  -5   5   2       26.61       31.48      2.66 o 
  -4   5   2       39.83       42.64      2.53 o 
  -3   5   2       80.00       85.46      2.73 o 
  -2   5   2      735.31      745.81      9.32 o 
  -1   5   2      791.83      758.51     14.04 o 
   0   5   2      900.25      874.12     18.19 o 
   1   5   2      545.12      500.96      6.38 o 
   2   5   2      304.68      303.62      3.52 o 
   3   5   2       10.07       15.29      2.09 o 
   4   5   2      235.14      232.64      3.77 o 
   5   5   2      321.92      313.80      4.51 o 
   6   5   2      333.08      319.62      4.98 o 
   7   5   2      488.80      474.69      7.81 o 
   8   5   2       25.22       20.03      3.10 o 
  -5   6   2      301.57      297.35      5.79 o 
  -4   6   2      612.14      616.34     10.20 o 
  -3   6   2       26.68       25.98      1.66 o 
  -2   6   2      191.43      188.17      4.71 o 
  -1   6   2      297.12      310.33      4.79 o 
   0   6   2      480.42      486.56      7.68 o 
   1   6   2      417.81      407.88      7.42 o 
   2   6   2      941.53      927.47     12.55 o 
   3   6   2      222.05      206.90      5.48 o 
   4   6   2      257.17      254.88      5.06 o 
   5   6   2       28.34       23.83      1.51 o 
   6   6   2       21.93       19.32      2.98 o 
   7   6   2       25.90       24.92      2.76 o 
  -5   7   2       28.66       28.53      2.10 o 
  -4   7   2      138.80      136.15      3.75 o 
  -3   7   2      143.61      145.43      3.75 o 
  -2   7   2      133.31      128.01      2.80 o 
  -1   7   2      466.60      449.55      7.31 o 
   0   7   2      420.90      414.98      6.85 o 
   1   7   2      160.03      155.87      3.41 o 
   2   7   2        0.42       -0.09      1.26 o 
   3   7   2      192.68      189.92      3.97 o 
   4   7   2       57.98       57.20      2.30 o 
   5   7   2       65.25       77.48      3.70 o 
   6   7   2      301.34      299.23      5.58 o 
   7   7   2      160.96      165.15      3.60 o 
  -4   8   2       77.99       69.67      3.08 o 
  -3   8   2      114.11      118.75      6.85 o 
  -2   8   2       13.34       11.05      1.47 o 
  -1   8   2        9.30        9.71      2.04 o 
   0   8   2        8.39        9.93      1.94 o 
   1   8   2      574.37      560.01      9.02 o 
   2   8   2      237.45      237.39      4.66 o 
   3   8   2      312.53      317.52      5.84 o 
   4   8   2        3.20        4.81      2.28 o 
   5   8   2       16.10       20.04      3.72 o 
   6   8   2        4.45        2.54      2.35 o 
  -2   9   2      134.39      123.91      4.34 o 
  -1   9   2       43.00       44.42      2.17 o 
   0   9   2      102.79      105.73      3.25 o 
   1   9   2      106.10      103.86      3.27 o 
   2   9   2       58.10       59.05      2.57 o 
   3   9   2       37.44       39.82      2.67 o 
   4   9   2       79.37       87.54      3.81 o 
   5   9   2       62.15       67.84      3.97 o 
   6   9   2       62.57       69.75      8.14 o 
  -1  10   2        5.55        4.61      1.90 o 
   0  10   2       31.43       32.41      2.25 o 
   1  10   2       65.65       61.09      2.61 o 
   2  10   2      159.94      163.54      4.88 o 
   3  10   2       31.13       37.88      2.90 o 
   4  10   2       67.05       75.03      4.79 o 
  -4 -10   3       16.89       19.91      5.39 o 
  -3 -10   3        0.78        0.91      4.45 o 
  -2 -10   3      258.22      244.67      6.07 o 
  -1 -10   3       73.20       59.97      2.62 o 
   0 -10   3      234.93      232.93      4.96 o 
   1 -10   3      129.24      130.91      3.69 o 
  -5  -9   3        9.08        8.96      3.10 o 
  -4  -9   3      115.17      122.56      5.23 o 
  -3  -9   3      326.77      327.34      7.12 o 
  -2  -9   3      321.12      311.54      6.81 o 
  -1  -9   3       36.49       37.96      2.12 o 
   0  -9   3        1.40        2.13      1.67 o 
   1  -9   3        2.88        2.49      1.81 o 
   2  -9   3      119.20      109.03      2.93 o 
   3  -9   3      179.29      171.65      6.60 o 
  -6  -8   3       63.58       62.97      3.05 o 
  -5  -8   3      313.45      312.25     11.06 o 
  -4  -8   3       39.67       44.41      4.16 o 
  -3  -8   3       26.00       28.67      1.93 o 
  -2  -8   3       69.87       71.64      2.66 o 
  -1  -8   3     1360.53     1338.43     20.12 o 
   0  -8   3      278.20      266.31      4.55 o 
   1  -8   3      140.89      142.12      3.27 o 
   2  -8   3       37.88       38.89      1.70 o 
   3  -8   3        2.95        5.16      1.96 o 
   4  -8   3        6.29       10.34      2.35 o 
  -7  -7   3       69.00       72.81      2.85 o 
  -6  -7   3      117.32      125.61      5.18 o 
  -5  -7   3      907.59      903.81     13.93 o 
  -4  -7   3      210.51      214.61      5.03 o 
  -3  -7   3      390.98      389.13      6.61 o 
  -2  -7   3      183.39      175.21      3.30 o 
  -1  -7   3       21.16       23.38      1.38 o 
   0  -7   3      246.37      239.67      4.08 o 
   1  -7   3      212.34      210.96      3.75 o 
   2  -7   3      175.85      174.96      3.31 o 
   3  -7   3      229.55      225.37      4.82 o 
   4  -7   3      313.77      316.69      7.11 o 
   5  -7   3       86.46       88.76      3.64 o 
  -7  -6   3      161.39      156.73      3.96 o 
  -6  -6   3       53.34       56.31      3.65 o 
  -5  -6   3       11.98       11.57      1.38 o 
  -4  -6   3      184.72      174.69      3.31 o 
  -3  -6   3      721.26      715.60      9.00 o 
  -2  -6   3      148.43      140.40      2.74 o 
  -1  -6   3      987.24     1001.08     12.44 o 
   0  -6   3      998.85      947.73     12.94 o 
   1  -6   3      449.92      440.88      6.42 o 
   2  -6   3       12.64       12.76      1.08 o 
   3  -6   3       42.54       36.65      1.87 o 
   4  -6   3      244.23      227.09      5.46 o 
   5  -6   3      364.80      382.66     10.68 o 
  -8  -5   3       28.09       27.74      2.70 o 
  -7  -5   3      276.10      259.87      5.04 o 
  -6  -5   3      229.81      222.23      3.86 o 
  -5  -5   3      734.41      717.17      9.92 o 
  -4  -5   3      565.64      549.16      7.72 o 
  -3  -5   3      388.32      382.71      5.02 o 
  -2  -5   3      135.37      129.39      2.34 o 
  -1  -5   3       11.85        8.68      0.70 o 
   0  -5   3      470.98      472.64      6.10 o 
   2  -5   3     1386.34     1404.59     20.73 o 
   3  -5   3      662.40      669.63     12.24 o 
   4  -5   3       99.83      120.18      3.51 o 
   5  -5   3      150.84      159.25      4.95 o 
   6  -5   3        2.53        2.17      4.58 o 
  -8  -4   3      171.97      164.09      4.58 o 
  -7  -4   3        3.24        6.12      1.56 o 
  -6  -4   3      152.23      136.44      3.17 o 
  -5  -4   3      203.14      208.46      3.53 o 
  -4  -4   3      199.33      187.09      3.16 o 
  -3  -4   3     1372.37     1310.38     15.60 o 
  -2  -4   3     4298.54     4505.54     43.50 o 
  -1  -4   3      777.19      735.22      8.45 o 
   0  -4   3     2316.17     2358.92     26.42 o 
   1  -4   3       25.59       27.17      1.63 o 
   2  -4   3        1.98        1.94      0.72 o 
   3  -4   3      203.94      201.90      6.95 o 
   4  -4   3      293.16      326.42      8.30 o 
   5  -4   3      708.47      700.62     23.85 o 
   6  -4   3      747.75      823.29     27.86 o 
   7  -4   3       33.30       32.03      5.36 o 
  -8  -3   3      187.79      197.10      8.00 o 
  -7  -3   3      292.90      291.50      6.04 o 
  -6  -3   3     1209.55     1142.70     20.04 o 
  -5  -3   3      575.03      564.72      8.72 o 
  -4  -3   3      540.81      509.63      7.03 o 
  -3  -3   3       29.34       36.09      1.06 o 
  -2  -3   3      108.73       87.72      1.86 o 
  -1  -3   3      361.37      375.49      5.02 o 
   0  -3   3     1630.70     1619.57     19.45 o 
   1  -3   3     5763.45     3795.70    285.37 o 
   2  -3   3     2053.85     2170.21     31.49 o 
   3  -3   3      288.79      308.26      9.23 o 
   4  -3   3      235.92      241.75      6.44 o 
   5  -3   3      109.89      110.45      6.56 o 
   6  -3   3      187.29      195.96      9.34 o 
   7  -3   3      127.67      115.28      8.01 o 
  -8  -2   3      309.33      500.35     15.42 o 
  -7  -2   3       58.14       57.23      5.47 o 
  -6  -2   3      303.61      270.03      6.58 o 
  -5  -2   3      227.55      231.02      4.01 o 
  -4  -2   3      937.18      930.75     21.26 o 
  -3  -2   3     3842.95     4106.14     55.51 o 
  -2  -2   3     1400.48     1412.75     18.44 o 
  -1  -2   3     4037.02     4321.12     73.76 o 
   0  -2   3      258.76      280.89      3.89 o 
   1  -2   3      380.57      421.30     16.15 o 
   2  -2   3     3669.46     4136.16     59.78 o 
   3  -2   3      787.98      797.24     25.83 o 
   4  -2   3      233.18      251.54      5.16 o 
   5  -2   3     1731.29     1691.90     53.93 o 
   6  -2   3      392.36      400.54     14.76 o 
   7  -2   3      314.75      439.49     13.34 o 
  -8  -1   3       31.31       30.52      5.58 o 
  -6  -1   3      975.01      607.58     18.34 o 
  -5  -1   3      557.40      555.49      8.36 o 
  -4  -1   3      384.55      389.51      5.87 o 
  -3  -1   3     1010.50     1125.27     23.94 o 
  -2  -1   3     1180.17     1205.85     17.50 o 
  -1  -1   3      790.33      919.01     14.78 o 
   0  -1   3     2609.27     2778.72     40.91 o 
   1  -1   3     6322.22     6874.97    233.46 o 
   2  -1   3     3518.51     3787.78     54.81 o 
   3  -1   3      771.37      855.19     18.46 o 
   4  -1   3       27.03       28.93      1.39 o 
   5  -1   3       14.36       18.98      1.96 o 
   6  -1   3      169.14      173.59     14.19 o 
   7  -1   3      619.09      947.69     27.85 o 
   8  -1   3      380.24      492.82     15.33 o 
  -8   0   3       30.58       30.64      5.70 o 
  -6   0   3      239.06      225.82     14.72 o 
  -5   0   3      572.82      540.53     11.97 o 
  -4   0   3     2089.95     2230.98     32.88 o 
  -3   0   3     1037.25     1000.36     11.82 o 
  -2   0   3     2076.86     1336.13     39.52 o 
  -1   0   3      741.48      727.52     12.57 o 
   0   0   3       12.88        7.03      0.71 o 
   1   0   3        3.78        1.09      0.68 o 
   3   0   3     4959.26     5499.46     79.54 o 
   4   0   3     1415.73     1413.91     18.19 o 
   5   0   3      560.66      558.37     13.88 o 
   6   0   3      590.32      590.51     13.31 o 
  -7   1   3       98.73       99.97      5.34 o 
  -6   1   3      164.88      177.27      4.38 o 
  -5   1   3      552.00      542.59     10.07 o 
  -4   1   3       17.33       23.18      1.63 o 
  -3   1   3      296.35      286.94      4.24 o 
  -2   1   3     1628.57     1752.06     29.07 o 
  -1   1   3     5146.26     4656.66    418.62 o 
   0   1   3     9681.38    10503.39    530.67 o 
   1   1   3     2531.69     2491.81     51.64 o 
   2   1   3      833.52      809.53     13.41 o 
   3   1   3      126.47      125.96      3.26 o 
   4   1   3      134.71      131.78      2.50 o 
   5   1   3     2145.53     2195.38     32.11 o 
   6   1   3       33.78       31.10      2.72 o 
   7   1   3      522.97      810.37     24.15 o 
  -7   2   3       16.13       19.22      3.54 o 
  -6   2   3      490.14      520.55     12.59 o 
  -5   2   3      508.27      517.37     12.19 o 
  -4   2   3     1898.12     1971.73     30.17 o 
  -3   2   3     1717.88     1873.09     33.31 o 
  -2   2   3      136.73      118.59      1.96 o 
   0   2   3      407.52      437.02      5.88 o 
   1   2   3    10141.01    10609.38    180.51 o 
   2   2   3     1254.02     1202.95     14.48 o 
   3   2   3     2671.88     2662.30     49.34 o 
   4   2   3      678.90      637.87      7.87 o 
   5   2   3       61.51       52.73      2.13 o 
   6   2   3     1038.58     1036.59     17.92 o 
   7   2   3        6.93        2.19      2.20 o 
  -7   3   3       86.46       83.44      4.69 o 
  -6   3   3      237.67      243.13      7.43 o 
  -5   3   3       10.57       11.62      2.66 o 
  -4   3   3      760.07      797.71     14.79 o 
  -3   3   3      642.55      648.62     12.06 o 
  -2   3   3     1893.40     1981.22     29.93 o 
  -1   3   3     1449.73     1413.43     18.82 o 
   0   3   3     1291.95     1231.66     14.85 o 
   1   3   3      515.83      502.84      6.51 o 
   2   3   3      859.70      870.71     10.63 o 
   3   3   3       82.83       85.39      2.12 o 
   4   3   3      353.64      326.84      4.87 o 
   5   3   3      690.18      661.20      9.08 o 
   6   3   3     1691.38     1724.89     25.49 o 
   7   3   3      185.52      179.98      9.81 o 
   8   3   3      286.03      267.42     11.77 o 
  -6   4   3       92.12       79.39      4.51 o 
  -5   4   3      501.52      515.09     10.25 o 
  -4   4   3      366.33      382.29      7.88 o 
  -3   4   3      432.14      444.70      7.29 o 
  -2   4   3       10.90       14.73      0.66 o 
  -1   4   3      231.77      221.89      3.62 o 
   0   4   3      194.21      180.83      2.75 o 
   1   4   3       64.58       98.45      2.98 o 
   2   4   3    11380.57    11679.38    119.13 o 
   3   4   3     1913.57     1862.13     20.56 o 
   4   4   3       31.69       25.77      1.67 o 
   5   4   3       99.75       88.28      2.10 o 
   6   4   3        6.78        4.04      1.26 o 
   7   4   3       19.50       14.46      2.23 o 
   8   4   3      329.57      330.40     15.41 o 
  -6   5   3        5.49        3.91      3.52 o 
  -5   5   3       17.99       20.36      2.53 o 
  -4   5   3        4.46        5.15      2.05 o 
  -3   5   3      910.38      896.65     14.10 o 
  -2   5   3     1158.48     1168.06     14.08 o 
  -1   5   3     1657.86     1542.75    110.69 o 
   1   5   3        1.75        2.81      0.74 o 
   2   5   3       25.56       23.68      0.80 o 
   3   5   3      123.59      126.51      2.43 o 
   4   5   3     1480.20     1518.68     18.53 o 
   5   5   3      401.91      379.64      5.26 o 
   6   5   3      412.22      401.92      5.99 o 
   7   5   3       37.36       31.01      2.98 o 
   8   5   3      123.56      117.67      5.52 o 
  -5   6   3       68.77       70.11      2.64 o 
  -4   6   3      302.36      303.22      6.04 o 
  -3   6   3      330.04      324.18      5.92 o 
  -2   6   3      457.63      462.76      6.72 o 
  -1   6   3      573.01      558.63      8.72 o 
   0   6   3      441.84      427.73      6.88 o 
   1   6   3      265.11      251.41      4.47 o 
   2   6   3      897.41      882.56     12.00 o 
   3   6   3      784.05      788.99      9.84 o 
   4   6   3       18.07       18.89      2.18 o 
   5   6   3       14.21       12.96      1.31 o 
   6   6   3        6.82        3.84      1.42 o 
   7   6   3       77.09       77.98      5.10 o 
  -4   7   3      186.51      182.63      4.44 o 
  -3   7   3       23.76       18.97      2.02 o 
  -2   7   3      572.29      556.75      8.78 o 
  -1   7   3      332.79      326.91      5.65 o 
   0   7   3        1.80        2.86      1.28 o 
   1   7   3        0.43        1.79      1.46 o 
   2   7   3      144.15      139.30      3.28 o 
   3   7   3      101.83       94.49      4.54 o 
   4   7   3      327.83      326.70      5.91 o 
   5   7   3      941.95     1015.27     14.11 o 
   6   7   3       47.07       51.95      2.77 o 
   7   7   3       65.99       66.34      5.02 o 
  -4   8   3       37.92       32.88      2.59 o 
  -3   8   3        0.33       -0.28      2.66 o 
  -2   8   3       34.52       30.24      1.90 o 
  -1   8   3      357.16      335.79      7.30 o 
   0   8   3       97.74       98.79      2.99 o 
   1   8   3      464.60      461.68      7.69 o 
   2   8   3      126.86      135.59      3.46 o 
   3   8   3      264.63      262.21      5.10 o 
   4   8   3        8.68        8.80      3.18 o 
   5   8   3      106.47      113.32      4.35 o 
   6   8   3       53.45       50.45      2.85 o 
  -2   9   3       27.18       24.07      2.60 o 
  -1   9   3       82.97       80.74      2.90 o 
   0   9   3        3.54        2.97      1.75 o 
   1   9   3      155.06      154.47      3.85 o 
   2   9   3       50.58       52.28      2.35 o 
   3   9   3       65.22       66.79      3.09 o 
   4   9   3      354.03      380.89      8.35 o 
   5   9   3      105.87      118.95      4.64 o 
   6   9   3        4.52        5.62      3.18 o 
  -1  10   3      117.28      110.74      3.50 o 
   0  10   3       96.73       91.26      3.27 o 
   1  10   3       27.56       31.99      3.27 o 
   2  10   3       31.76       37.55      2.94 o 
   3  10   3       22.95       23.78      2.72 o 
   4  10   3        3.03        6.60      3.78 o 
  -4 -10   4        1.41        1.53      5.16 o 
  -3 -10   4       10.82       12.12      3.16 o 
  -2 -10   4      221.66      230.31      6.00 o 
  -1 -10   4        4.71        4.77      2.02 o 
   0 -10   4      214.28      212.90      4.76 o 
   1 -10   4      127.71      130.43      3.46 o 
  -5  -9   4      140.55      142.59      5.75 o 
  -4  -9   4      120.29      120.40      5.49 o 
  -3  -9   4       91.70       97.03      6.67 o 
  -2  -9   4       64.65       60.72      2.92 o 
  -1  -9   4        2.84        3.59      1.74 o 
   0  -9   4      379.96      368.52      5.98 o 
   1  -9   4       84.16       82.94      2.64 o 
   2  -9   4      180.49      177.33      3.73 o 
  -6  -8   4       14.55       14.96      2.47 o 
  -5  -8   4        0.76        1.73      2.17 o 
  -4  -8   4       47.77       49.67      3.91 o 
  -3  -8   4      355.56      362.15      7.30 o 
  -2  -8   4      290.91      282.79      5.29 o 
  -1  -8   4      561.75      551.39      8.96 o 
   0  -8   4      137.50      136.00      3.17 o 
   1  -8   4      224.98      228.67      4.16 o 
   2  -8   4       13.52       11.56      1.46 o 
   3  -8   4      220.88      214.66      5.64 o 
   4  -8   4       53.86       48.25      2.94 o 
  -7  -7   4       96.62      104.19      3.47 o 
  -6  -7   4      731.77      700.13     11.14 o 
  -5  -7   4       84.52       83.18      4.74 o 
  -4  -7   4       19.25       17.89      1.98 o 
  -3  -7   4       36.18       36.30      1.83 o 
  -2  -7   4       22.05       23.68      1.40 o 
  -1  -7   4       10.10       13.32      1.29 o 
   0  -7   4      224.00      222.98      3.91 o 
   1  -7   4      888.77      871.98     12.13 o 
   2  -7   4       69.23       73.88      2.21 o 
   3  -7   4      350.09      333.25      6.27 o 
   4  -7   4       73.11       73.17      3.42 o 
   5  -7   4       14.97       14.98      2.39 o 
  -7  -6   4       40.99       43.96      3.12 o 
  -6  -6   4        0.61       -0.03      1.61 o 
  -5  -6   4      128.30      129.02      2.98 o 
  -4  -6   4       10.27        9.48      1.27 o 
  -3  -6   4      746.14      715.45      9.02 o 
  -2  -6   4      836.73      808.25     11.07 o 
  -1  -6   4      303.97      293.00      4.18 o 
   0  -6   4      266.76      268.20      4.29 o 
   1  -6   4       93.77      102.11      2.38 o 
   2  -6   4      101.58       93.93      2.28 o 
   3  -6   4      632.00      638.03     10.49 o 
   4  -6   4      582.75      574.08     11.19 o 
   5  -6   4       68.24       73.32      4.10 o 
  -7  -5   4       66.84       68.03      3.21 o 
  -6  -5   4      283.72      276.32      5.13 o 
  -5  -5   4     1427.69     1388.83     18.47 o 
  -4  -5   4       27.99       28.73      1.34 o 
  -3  -5   4        2.24        3.11      0.70 o 
  -2  -5   4       24.70       26.82      0.85 o 
  -1  -5   4      902.21      920.67     10.59 o 
   0  -5   4      696.03      680.46      9.39 o 
   1  -5   4     1623.49     1667.51     29.05 o 
   2  -5   4      522.60      515.54      8.02 o 
   3  -5   4        8.44        5.84      1.38 o 
   4  -5   4       99.80       95.06      3.82 o 
   5  -5   4      125.48      132.61      4.68 o 
   6  -5   4       10.06        3.43      4.68 o 
  -8  -4   4      113.31      104.23      3.78 o 
  -7  -4   4        0.34        2.30      2.06 o 
  -6  -4   4       71.58       71.94      4.21 o 
  -5  -4   4       61.70       65.55      1.98 o 
  -4  -4   4      947.91      924.50     12.41 o 
  -3  -4   4     1447.14     1417.65     18.69 o 
  -2  -4   4     1970.82     1945.12     18.94 o 
  -1  -4   4       91.03      113.07      1.83 o 
   0  -4   4      122.38      138.02      2.16 o 
   1  -4   4      116.12      109.56      2.19 o 
   2  -4   4        6.68        5.66      0.89 o 
   3  -4   4      880.98      909.51     32.07 o 
   4  -4   4     1132.79     1144.50     24.94 o 
   5  -4   4      288.87      293.79     11.86 o 
   6  -4   4       39.70       33.36      4.90 o 
   7  -4   4       29.47       30.72      5.37 o 
  -8  -3   4      261.78      261.63      7.80 o 
  -7  -3   4      504.07      463.43      8.71 o 
  -6  -3   4      460.27      437.51      7.28 o 
  -5  -3   4      157.40      162.39      3.31 o 
  -4  -3   4      320.74      325.22      4.76 o 
  -3  -3   4      229.41      211.87      3.80 o 
  -2  -3   4      755.22      795.09      9.70 o 
  -1  -3   4       19.88       18.25      0.57 o 
   0  -3   4     3356.58     3561.74     39.36 o 
   1  -3   4     1695.66     1808.96     26.57 o 
   2  -3   4      430.15      413.03      6.06 o 
   3  -3   4      204.31      195.27      4.02 o 
   4  -3   4       66.29       61.28      3.96 o 
   5  -3   4      254.38      246.63     10.32 o 
   6  -3   4      386.97      384.46     14.67 o 
   7  -3   4      119.21      127.04      8.39 o 
  -7  -2   4       26.85       26.29      5.02 o 
  -6  -2   4      477.71      437.42      8.00 o 
  -5  -2   4      525.33      562.82      8.65 o 
  -4  -2   4      511.94      529.21      8.22 o 
  -3  -2   4     2068.15     2072.26     25.81 o 
  -2  -2   4     2248.50     2279.16     27.08 o 
  -1  -2   4      789.02      902.91     15.73 o 
   0  -2   4      717.86      795.38      8.96 o 
   1  -2   4      165.66      170.71      2.90 o 
   2  -2   4      314.70      276.51      7.51 o 
   3  -2   4     1588.78     1595.63     30.91 o 
   4  -2   4      842.17      882.86     13.39 o 
   5  -2   4      641.02      667.49     22.54 o 
   6  -2   4       10.28       42.83      2.86 o 
   7  -2   4        1.99        5.85      2.04 o 
  -5  -1   4       82.28       78.71      1.78 o 
  -4  -1   4        3.62        6.75      1.01 o 
  -3  -1   4     1160.96     1290.42     18.84 o 
  -2  -1   4      647.10      608.62     10.86 o 
  -1  -1   4     3178.87     3502.41     46.05 o 
   0  -1   4     2120.55     2299.26     45.36 o 
   1  -1   4      713.35      759.78     20.19 o 
   2  -1   4     4522.12     4981.33     85.38 o 
   3  -1   4      124.66      144.30      2.20 o 
   4  -1   4     1023.50     1012.19     17.69 o 
   5  -1   4       81.18       83.89      4.14 o 
   6  -1   4      512.08      513.61     11.82 o 
   7  -1   4      475.77      561.73     56.79 o 
   8  -1   4       83.99       90.56      5.25 o 
  -8   0   4       28.50       29.11      5.82 o 
  -7   0   4       11.78       13.49      4.81 o 
  -6   0   4      489.74      502.09     11.52 o 
  -5   0   4     1248.89     1189.39     20.69 o 
  -4   0   4      852.92      935.71     11.15 o 
  -3   0   4      733.02      792.57     10.50 o 
  -1   0   4      536.77      573.94      8.74 o 
   0   0   4     3172.78     3397.15     57.40 o 
   1   0   4      756.26      808.15     17.63 o 
   2   0   4     1716.39     1767.06     40.12 o 
   3   0   4     1238.13     1223.47     19.74 o 
   4   0   4     2132.40     2170.03     27.84 o 
   5   0   4        6.38        2.82      2.42 o 
   6   0   4       16.10       12.65      3.37 o 
   8   0   4       51.14      118.27      5.81 o 
  -7   1   4      178.48      184.75      5.67 o 
  -6   1   4       45.26       56.59      2.67 o 
  -5   1   4      398.22      336.39      6.67 o 
  -4   1   4      521.77      485.73      8.89 o 
  -3   1   4      323.48      294.80      3.55 o 
  -2   1   4     8045.91     9249.03    230.22 o 
  -1   1   4     1717.78     1726.89     46.45 o 
   0   1   4       80.78       72.27      1.98 o 
   1   1   4     1719.15     1633.28     28.34 o 
   2   1   4       72.25       72.72      1.33 o 
   3   1   4        2.94        3.88      0.42 o 
   4   1   4      509.53      506.21     11.50 o 
   5   1   4     1634.96     1607.79     27.29 o 
   6   1   4       23.85       23.47      1.44 o 
   7   1   4      377.46      616.34     18.62 o 
   8   1   4      250.23      418.34     13.47 o 
  -7   2   4      173.67      178.73      4.80 o 
  -6   2   4     1062.19     1094.51     23.66 o 
  -5   2   4     1187.26     1232.23     26.69 o 
  -4   2   4      404.64      385.26      6.57 o 
  -3   2   4       55.34       61.65      1.67 o 
  -2   2   4      772.92      847.16      8.87 o 
  -1   2   4       23.49       22.05      1.57 o 
   0   2   4     3127.53     3295.46     42.87 o 
   1   2   4     1279.74     1177.95     24.66 o 
   2   2   4      466.37      422.79      5.81 o 
   3   2   4      856.76      777.11     11.59 o 
   4   2   4     1732.25     1751.74     21.38 o 
   5   2   4      328.25      314.87      5.26 o 
   6   2   4      272.64      268.93      5.53 o 
   7   2   4      294.52      354.43     55.50 o 
  -7   3   4       20.89       24.19      3.86 o 
  -6   3   4       33.85       46.26      3.78 o 
  -5   3   4       59.43       65.50      4.02 o 
  -4   3   4      217.71      241.52      5.39 o 
  -3   3   4      940.43      947.68     14.62 o 
  -2   3   4     1621.11     1574.47     18.76 o 
  -1   3   4     2261.20     2301.69     34.37 o 
   0   3   4      623.30      617.19      8.28 o 
   1   3   4      937.76      971.36     14.16 o 
   2   3   4        2.44        2.38      0.52 o 
   3   3   4      345.53      341.78      4.50 o 
   4   3   4     1097.85     1061.66     15.85 o 
   5   3   4      800.19      771.67     10.50 o 
   6   3   4     1200.11     1211.35     20.96 o 
   7   3   4       25.06       18.55      2.15 o 
   8   3   4        5.64        2.39      2.15 o 
  -6   4   4      263.69      270.02      8.23 o 
  -5   4   4      987.85      993.71     22.09 o 
  -4   4   4       47.18       48.57      1.81 o 
  -3   4   4      206.07      207.39      3.94 o 
  -2   4   4       22.93       23.44      0.71 o 
   0   4   4     2050.72     1965.29     23.54 o 
   1   4   4     6940.40     7126.52     91.86 o 
   2   4   4      110.48       87.28      2.55 o 
   3   4   4      355.18      335.45      4.13 o 
   4   4   4      137.52      127.34      2.30 o 
   5   4   4        6.79        7.01      1.12 o 
   6   4   4      357.94      343.37      5.89 o 
   7   4   4       13.53       10.35      2.18 o 
   8   4   4      210.23      203.67      9.72 o 
  -6   5   4       43.26       54.70      4.42 o 
  -5   5   4      164.04      165.24      4.91 o 
  -4   5   4       38.18       41.42      1.98 o 
  -3   5   4     3496.62     3508.82     53.07 o 
  -2   5   4      392.55      372.14      5.99 o 
  -1   5   4      390.72      348.34     12.33 o 
   0   5   4      164.10      158.05      5.95 o 
   1   5   4      123.39      129.86      2.37 o 
   2   5   4      178.10      171.64      2.93 o 
   3   5   4      283.27      256.91      3.39 o 
   4   5   4      468.84      461.96      6.14 o 
   5   5   4      424.63      402.00      5.52 o 
   6   5   4      333.92      316.98      5.10 o 
   7   5   4      147.83      139.59      4.80 o 
   8   5   4        5.07        2.30      5.92 o 
  -5   6   4       88.15       85.85      3.79 o 
  -4   6   4       15.09       15.38      1.67 o 
  -3   6   4      144.52      148.05      4.49 o 
  -2   6   4       51.76       49.51      2.02 o 
  -1   6   4      424.25      431.27      6.96 o 
   0   6   4      847.93      816.15     12.40 o 
   1   6   4      477.56      454.99      7.30 o 
   2   6   4      562.20      558.52      7.89 o 
   3   6   4      240.21      246.37      3.80 o 
   4   6   4       91.48       95.50      2.82 o 
   5   6   4       87.22       86.05      2.29 o 
   6   6   4      226.23      231.95      3.85 o 
   7   6   4      283.38      283.36      6.00 o 
  -4   7   4      252.08      251.49      5.95 o 
  -3   7   4       10.00       10.28      1.98 o 
  -2   7   4     1084.36     1056.18     15.91 o 
  -1   7   4       56.41       51.94      1.91 o 
   0   7   4        4.74        5.90      1.89 o 
   1   7   4       85.38       83.59      2.62 o 
   2   7   4      386.09      375.57      6.39 o 
   3   7   4      484.90      502.99      8.26 o 
   4   7   4      266.92      270.83      5.22 o 
   5   7   4      366.07      386.12      7.39 o 
   6   7   4       27.65       30.33      1.97 o 
   7   7   4       16.09       22.00      3.96 o 
  -3   8   4      157.41      145.09      4.57 o 
  -2   8   4        6.30        7.32      1.48 o 
  -1   8   4      477.15      455.87      7.60 o 
   0   8   4      932.09      915.67     14.10 o 
   1   8   4       98.75      105.05      3.06 o 
   2   8   4       40.42       35.87      2.34 o 
   3   8   4        2.04       -0.30      1.89 o 
   4   8   4        2.53        2.71      2.25 o 
   5   8   4      115.07      126.20      4.55 o 
   6   8   4       65.58       69.13      3.68 o 
  -2   9   4        1.20        0.26      2.66 o 
  -1   9   4       57.72       55.15      2.36 o 
   0   9   4       15.41       16.00      1.90 o 
   1   9   4      241.33      229.30      4.77 o 
   2   9   4      195.95      208.16      4.92 o 
   3   9   4      188.45      202.09      5.32 o 
   4   9   4       39.91       45.44      3.09 o 
   5   9   4       57.88       61.88      4.83 o 
   0  10   4       81.15       82.08      3.15 o 
   1  10   4      145.19      143.21      3.94 o 
   2  10   4        1.02        0.44      2.41 o 
   3  10   4        4.41        7.75      2.54 o 
   4  10   4       49.24       51.08      4.47 o 
  -3 -10   5      137.10      145.36      5.83 o 
  -2 -10   5       42.56       46.68      3.02 o 
  -1 -10   5      264.33      259.05      5.39 o 
   0 -10   5      109.24      107.58      4.67 o 
  -5  -9   5       82.56       85.10      4.82 o 
  -4  -9   5      162.59      163.62      6.08 o 
  -3  -9   5        0.50        6.20      2.68 o 
  -2  -9   5       94.92       98.57      3.93 o 
  -1  -9   5      176.70      181.71      4.21 o 
   0  -9   5      122.51      120.82      3.21 o 
   1  -9   5      175.54      172.56      3.77 o 
   2  -9   5      171.89      159.99      3.89 o 
  -6  -8   5        1.36        2.52      2.33 o 
  -5  -8   5      321.92      302.37      8.39 o 
  -4  -8   5      155.74      144.41      5.49 o 
  -3  -8   5      365.11      364.62      7.42 o 
  -2  -8   5      238.51      234.70      9.30 o 
  -1  -8   5        3.69        4.38      1.42 o 
   0  -8   5      259.64      242.45      4.35 o 
   1  -8   5        3.07        5.92      1.46 o 
   2  -8   5       65.12       61.96      2.18 o 
   3  -8   5      181.02      172.04      5.11 o 
   4  -8   5      280.17      278.74      6.82 o 
  -6  -7   5      296.52      295.07      5.62 o 
  -5  -7   5       86.61       85.50      3.02 o 
  -4  -7   5      256.22      245.21      5.59 o 
  -3  -7   5        0.78        0.36      2.23 o 
  -2  -7   5      198.63      196.94      3.63 o 
  -1  -7   5      562.12      543.06      7.88 o 
   0  -7   5      597.57      587.07      8.46 o 
   1  -7   5      821.51      797.42     11.17 o 
   2  -7   5      341.87      331.73      5.26 o 
   3  -7   5       62.58       62.24      3.17 o 
   4  -7   5        3.14        2.34      2.18 o 
   5  -7   5      165.36      182.32      5.38 o 
  -7  -6   5        5.61        1.67      4.99 o 
  -6  -6   5       22.00       25.13      1.82 o 
  -5  -6   5      157.03      155.36      3.30 o 
  -4  -6   5     1221.89     1200.87     16.12 o 
  -3  -6   5      283.82      286.33      5.16 o 
  -2  -6   5      515.16      520.96      7.43 o 
  -1  -6   5      502.87      492.38      7.10 o 
   0  -6   5      307.15      311.71      4.85 o 
   1  -6   5      471.53      463.54      6.78 o 
   2  -6   5      375.18      369.01      5.62 o 
   3  -6   5      390.25      408.17     10.02 o 
   4  -6   5      596.09      615.77     14.37 o 
   5  -6   5      174.21      167.95      5.74 o 
  -7  -5   5      233.09      224.39      4.68 o 
  -6  -5   5       82.04       76.05      4.43 o 
  -5  -5   5      702.31      685.48      9.57 o 
  -4  -5   5      496.00      491.44      7.08 o 
  -3  -5   5      277.70      281.16      4.01 o 
  -2  -5   5      561.26      558.11      5.81 o 
  -1  -5   5     1079.93     1045.79     12.00 o 
   0  -5   5     1005.13      987.99     13.44 o 
   1  -5   5      498.39      507.81      7.94 o 
   2  -5   5      234.12      225.64      4.75 o 
   3  -5   5       19.98       18.83      1.61 o 
   4  -5   5        1.75        4.64      1.88 o 
   5  -5   5      332.66      328.24      8.45 o 
   6  -5   5      131.66      126.56      4.98 o 
  -7  -4   5       55.94       57.46      3.41 o 
  -6  -4   5      241.14      223.37      4.35 o 
  -5  -4   5      302.60      290.16      4.53 o 
  -4  -4   5     1382.62     1363.72     18.06 o 
  -3  -4   5      267.22      280.66      4.23 o 
  -2  -4   5       12.15        8.17      0.54 o 
  -1  -4   5      149.32      171.14      2.09 o 
   0  -4   5      107.23      116.46      1.97 o 
   1  -4   5     1198.73     1233.62     18.22 o 
   2  -4   5      830.13      816.30     35.23 o 
   3  -4   5      799.21      818.58     17.86 o 
   4  -4   5     1723.55     1660.26     35.90 o 
   5  -4   5      202.23      216.09      9.86 o 
   6  -4   5       12.55       13.58      5.13 o 
   7  -4   5       84.50       85.37      4.15 o 
  -8  -3   5       92.64       85.05      8.16 o 
  -7  -3   5      172.80      166.46      4.25 o 
  -6  -3   5        5.36        5.95      1.47 o 
  -5  -3   5       23.52       24.01      1.13 o 
  -4  -3   5        6.83        9.23      1.07 o 
  -3  -3   5      983.91      966.54     13.96 o 
  -2  -3   5     1963.37     2066.36     24.67 o 
  -1  -3   5      547.69      507.70      5.48 o 
   0  -3   5     2157.39     2390.12     26.54 o 
   1  -3   5      887.89      866.00     13.89 o 
   2  -3   5       28.92       30.21      1.40 o 
   3  -3   5      313.82      329.03      5.18 o 
   4  -3   5     1001.55      874.96     19.22 o 
   5  -3   5      208.85      222.04      5.86 o 
   6  -3   5      879.24      899.03     20.98 o 
   7  -3   5      217.56      221.04      6.34 o 
  -8  -2   5       87.54       93.97      7.38 o 
  -7  -2   5      222.42      203.67      6.17 o 
  -6  -2   5       98.61      100.97      6.34 o 
  -5  -2   5     1290.19     1269.23     18.70 o 
  -4  -2   5      168.33      164.54      2.29 o 
  -3  -2   5     1111.56     1085.15     12.13 o 
  -2  -2   5      182.80      203.53      2.61 o 
  -1  -2   5     1246.80     1490.20     16.49 o 
   0  -2   5     1524.94     1690.53     18.80 o 
   1  -2   5     3940.90     4322.27     56.14 o 
   2  -2   5      650.77      430.63     14.43 o 
   3  -2   5      995.48     1016.07     13.13 o 
   4  -2   5      435.25      451.37     10.26 o 
   5  -2   5      339.49      308.73     10.10 o 
   6  -2   5       41.04       40.88      5.52 o 
   7  -2   5      510.70      551.67     12.84 o 
  -7  -1   5       52.13       53.18      5.84 o 
  -5  -1   5      234.67      196.33      3.57 o 
  -3  -1   5     1410.21     1418.51     27.17 o 
  -2  -1   5     1680.41     1738.53     22.66 o 
  -1  -1   5     1218.83     1319.87     17.26 o 
   0  -1   5      334.41      299.17      4.72 o 
   1  -1   5      674.67      817.35      9.91 o 
   2  -1   5      262.78      312.63      8.08 o 
   3  -1   5     1592.88     1669.70     21.78 o 
   4  -1   5      753.40      752.36     12.90 o 
   5  -1   5      625.33      608.25     13.66 o 
   6  -1   5     1024.64     1044.17     22.93 o 
   7  -1   5      194.11      190.68     14.63 o 
   8  -1   5       46.98       61.52      4.29 o 
  -6   0   5      796.55      783.87     20.95 o 
  -5   0   5      253.89      268.66      6.36 o 
  -4   0   5      607.18      648.92      7.91 o 
  -3   0   5      152.25      174.99      3.14 o 
  -2   0   5      217.94      284.25      5.30 o 
  -1   0   5       24.65       26.44      0.83 o 
   0   0   5     4395.51     4651.53     78.58 o 
   1   0   5     1737.70     1678.86     25.39 o 
   2   0   5     4376.14     4540.95     74.57 o 
   3   0   5       85.57      110.33     13.28 o 
   4   0   5      187.35      191.63      3.88 o 
   5   0   5       75.43       71.24      1.74 o 
   6   0   5      255.10      303.68     27.08 o 
   7   0   5      279.82      351.36     50.91 o 
   8   0   5      545.63      583.88     18.21 o 
  -7   1   5      165.85      180.64      5.76 o 
  -6   1   5       26.63       28.08      2.08 o 
  -5   1   5       63.73       73.65      3.04 o 
  -4   1   5      768.74      791.96     12.10 o 
  -3   1   5     1619.71     1678.23     18.47 o 
  -2   1   5     1395.08     1310.72     74.78 o 
  -1   1   5      134.57      119.03      2.55 o 
   0   1   5      119.18       94.34      1.62 o 
   1   1   5      395.89      388.18      7.06 o 
   2   1   5      645.00      633.70      8.48 o 
   3   1   5      676.43      613.93      9.35 o 
   4   1   5     1837.48     1831.02     39.48 o 
   5   1   5      993.19      958.26     20.33 o 
   6   1   5      202.85      212.96      8.49 o 
   7   1   5      217.37      383.14     12.07 o 
  -7   2   5      411.52      438.31      8.87 o 
  -6   2   5      172.55      179.57      4.66 o 
  -5   2   5      248.64      253.80      7.25 o 
  -4   2   5      209.57      222.93      4.79 o 
  -3   2   5      102.61      116.70      2.37 o 
  -2   2   5       17.28       11.67      0.68 o 
  -1   2   5      537.96      528.96      7.05 o 
   0   2   5     1156.31     1112.05     14.64 o 
   1   2   5     2370.59     2256.02     39.12 o 
   2   2   5     1479.63     1480.27     19.46 o 
   3   2   5      344.68      346.07      4.92 o 
   4   2   5      117.60      131.83      2.40 o 
   5   2   5       30.05       28.06      1.56 o 
   6   2   5      446.82      449.61      8.40 o 
   7   2   5      593.06      594.12     10.84 o 
   8   2   5      246.33      272.22     10.03 o 
  -7   3   5       18.18       12.87      2.18 o 
  -6   3   5       12.54       15.34      3.19 o 
  -5   3   5       85.50       86.82      4.51 o 
  -4   3   5      460.07      478.59      7.81 o 
  -3   3   5      854.58      842.54     11.49 o 
  -2   3   5      826.67      789.03     11.75 o 
  -1   3   5     1354.10     1443.11     19.09 o 
   0   3   5       38.20       38.01      1.21 o 
   1   3   5     1344.38     1473.64     19.53 o 
   2   3   5      404.93      385.28      4.88 o 
   3   3   5      948.30      901.99     14.43 o 
   4   3   5     1079.91     1040.44     15.55 o 
   5   3   5      664.66      648.21      8.97 o 
   6   3   5        4.35        1.13      1.59 o 
   7   3   5       14.35       14.33      1.92 o 
   8   3   5       18.53       15.56      2.34 o 
  -6   4   5      304.93      320.60      9.30 o 
  -5   4   5      167.65      174.38      4.44 o 
  -4   4   5      102.53      107.82      2.82 o 
  -3   4   5      147.72      149.05      2.96 o 
  -2   4   5     1102.31     1129.12     14.42 o 
   0   4   5      230.54      206.21      2.92 o 
   1   4   5     4609.02     4814.45     62.71 o 
   2   4   5      382.59      475.60      5.55 o 
   3   4   5       24.17       23.44      0.95 o 
   4   4   5      147.91      145.73      2.77 o 
   5   4   5       73.44       76.79      2.19 o 
   6   4   5       19.30       18.02      1.52 o 
   7   4   5      857.19      836.90     19.32 o 
   8   4   5      289.78      278.80      7.19 o 
  -6   5   5       65.09       61.60      3.14 o 
  -5   5   5      517.97      505.68      9.77 o 
  -4   5   5      364.04      359.47      7.23 o 
  -3   5   5      207.08      204.81      4.70 o 
  -2   5   5      182.79      176.97      3.39 o 
  -1   5   5       11.67       11.11      1.07 o 
   0   5   5        3.30        1.53      0.95 o 
   1   5   5      254.87      238.49      4.10 o 
   2   5   5      167.28      162.72      2.45 o 
   3   5   5      856.76      843.29      9.64 o 
   4   5   5      386.30      377.45      5.19 o 
   5   5   5      302.45      296.50      5.17 o 
   6   5   5       77.10       78.67      2.96 o 
   7   5   5       63.07       62.57      3.87 o 
   8   5   5       62.81       54.80      3.19 o 
  -5   6   5       53.70       58.56      3.57 o 
  -4   6   5        0.49        2.11      1.78 o 
  -3   6   5      128.91      131.71      3.83 o 
  -2   6   5      248.28      242.18      4.41 o 
  -1   6   5      326.89      322.04      5.49 o 
   0   6   5      195.77      189.52      3.72 o 
   1   6   5      260.33      256.19      4.60 o 
   2   6   5     2461.48     2537.69     33.41 o 
   3   6   5     1116.53     1178.29     14.41 o 
   4   6   5      307.57      315.84      5.09 o 
   5   6   5       72.74       69.18      2.11 o 
   6   6   5      193.30      198.61      4.39 o 
   7   6   5      162.51      172.61      4.51 o 
  -4   7   5      124.46      123.64      4.19 o 
  -3   7   5      164.30      161.28      4.54 o 
  -2   7   5      339.84      345.95      5.97 o 
  -1   7   5        7.83        7.51      1.43 o 
   0   7   5      288.73      284.68      5.14 o 
   1   7   5      254.99      244.61      4.62 o 
   2   7   5      246.62      239.55      4.60 o 
   3   7   5      246.48      249.40      4.83 o 
   4   7   5      240.19      240.51      5.72 o 
   5   7   5       15.47       10.53      1.68 o 
   6   7   5        1.09       -0.32      2.24 o 
   7   7   5       18.60       23.08      2.91 o 
  -3   8   5      158.97      158.96      4.90 o 
  -2   8   5      521.96      512.48      8.37 o 
  -1   8   5       49.20       49.42      2.14 o 
   0   8   5       87.43       90.70      2.98 o 
   1   8   5       17.18       19.10      2.39 o 
   2   8   5       19.61       20.00      1.82 o 
   3   8   5       14.20       16.32      2.14 o 
   4   8   5      176.81      189.75      5.27 o 
   5   8   5       58.24       64.91      3.27 o 
   6   8   5       49.91       55.04      2.71 o 
  -2   9   5       13.59       13.00      2.52 o 
  -1   9   5        0.74       -0.38      2.28 o 
   0   9   5      116.23      124.11      3.55 o 
   1   9   5       73.05       72.47      2.74 o 
   2   9   5      138.85      147.71      3.88 o 
   3   9   5       71.94       75.42      3.47 o 
   4   9   5       50.66       60.46      3.33 o 
   5   9   5       15.80       20.17      2.92 o 
   0  10   5        5.52        7.49      2.08 o 
   1  10   5      113.83      113.50      3.89 o 
   2  10   5       47.87       44.72      3.03 o 
   3  10   5        8.14        8.13      2.61 o 
   4  10   5      141.97      152.66      6.86 o 
  -3 -10   6      190.84      195.72      6.71 o 
  -2 -10   6       49.17       50.69      5.30 o 
  -1 -10   6       36.24       34.11      2.65 o 
   0 -10   6       33.45       33.24      2.18 o 
  -5  -9   6       24.64       25.98      4.06 o 
  -4  -9   6       23.95       22.23      3.37 o 
  -3  -9   6       44.84       42.67      5.83 o 
  -2  -9   6       61.92       66.03      3.08 o 
  -1  -9   6       66.42       63.13      3.61 o 
   0  -9   6      283.66      282.79      5.05 o 
   1  -9   6      168.13      165.17      3.72 o 
   2  -9   6       52.73       52.75      2.50 o 
  -6  -8   6       65.22       69.96      3.86 o 
  -5  -8   6       48.84       44.93      3.58 o 
  -4  -8   6      207.04      202.88      6.55 o 
  -3  -8   6      485.27      478.02     11.72 o 
  -2  -8   6      338.13      327.40      6.92 o 
  -1  -8   6      120.45      118.53      3.06 o 
   0  -8   6      297.82      301.47      5.08 o 
   1  -8   6       77.57       76.35      2.48 o 
   2  -8   6      383.22      386.94      6.83 o 
   3  -8   6      386.77      393.91      8.61 o 
  -6  -7   6      110.11      113.35      3.53 o 
  -5  -7   6       31.57       28.57      2.06 o 
  -4  -7   6        0.46        5.44      1.94 o 
  -3  -7   6       46.78       46.59      3.12 o 
  -2  -7   6      418.21      414.85      7.04 o 
  -1  -7   6     1212.79     1202.28     16.44 o 
   0  -7   6      891.77      882.86     12.31 o 
   1  -7   6        8.91       12.59      1.35 o 
   2  -7   6      106.37      102.92      2.71 o 
   3  -7   6        0.41        0.80      2.08 o 
   4  -7   6       43.64       43.55      2.85 o 
  -7  -6   6      178.80      181.46      5.45 o 
  -6  -6   6      330.20      337.66      6.55 o 
  -5  -6   6      235.68      231.42      4.66 o 
  -4  -6   6      960.72      949.38     14.53 o 
  -3  -6   6      522.46      523.80      7.58 o 
  -2  -6   6       33.97       33.07      1.29 o 
  -1  -6   6        0.25        2.30      1.06 o 
   0  -6   6     1548.07     1520.45     20.50 o 
   1  -6   6      163.47      159.29      3.10 o 
   2  -6   6      802.04      855.00     13.32 o 
   3  -6   6      899.66      891.59     15.54 o 
   4  -6   6      102.29      109.65      8.46 o 
   5  -6   6      100.54      109.66      4.97 o 
  -7  -5   6      373.17      352.51      6.35 o 
  -6  -5   6       53.24       49.05      1.85 o 
  -5  -5   6      174.74      170.14      3.33 o 
  -4  -5   6      662.65      624.32      8.75 o 
  -3  -5   6       72.62       69.19      1.84 o 
  -2  -5   6      464.71      462.93      4.94 o 
  -1  -5   6     1625.20     1644.36     18.60 o 
   0  -5   6     1415.00     1422.86     21.08 o 
   1  -5   6      403.74      410.11      6.60 o 
   2  -5   6       43.41       37.64      1.54 o 
   3  -5   6       22.46       12.53      1.17 o 
   4  -5   6      276.69      265.64     11.14 o 
   5  -5   6      497.74      495.65     11.93 o 
   6  -5   6      470.34      495.87     12.11 o 
  -7  -4   6      259.10      230.09      4.57 o 
  -6  -4   6      413.45      406.02      6.84 o 
  -5  -4   6      370.96      359.95      5.44 o 
  -4  -4   6      265.29      252.75      4.08 o 
  -3  -4   6     1414.64     1408.22     17.06 o 
  -2  -4   6        9.16        7.56      0.57 o 
  -1  -4   6      453.04      426.23      4.50 o 
   0  -4   6      323.36      328.62      4.06 o 
   1  -4   6     1704.82     1651.81     34.71 o 
   2  -4   6     2125.26     2256.40     48.54 o 
   3  -4   6      979.05      981.94     16.87 o 
   4  -4   6      195.47      200.63      5.73 o 
   5  -4   6        9.15        8.25      2.06 o 
   6  -4   6        2.65        1.41      2.17 o 
  -7  -3   6       83.71       82.17      3.80 o 
  -6  -3   6       43.47       38.04      2.18 o 
  -5  -3   6       44.44       46.61      1.58 o 
  -4  -3   6     1494.22     1481.42     19.52 o 
  -3  -3   6     1254.70     1220.23     25.46 o 
  -2  -3   6     1302.67     1371.53     15.17 o 
  -1  -3   6     2960.29     3203.51     31.03 o 
   0  -3   6      481.06      513.81      5.99 o 
   1  -3   6      124.92      115.52      1.77 o 
   3  -3   6      682.40      617.79     21.69 o 
   4  -3   6      339.64      382.74      9.06 o 
   5  -3   6      702.08      701.14     15.81 o 
   6  -3   6      290.57      294.64      9.57 o 
   7  -3   6      218.03      225.51      6.81 o 
  -7  -2   6      727.38      698.76     12.32 o 
  -6  -2   6      433.02      412.02      6.71 o 
  -5  -2   6      450.64      437.50      7.01 o 
  -4  -2   6      257.23      243.66      3.43 o 
  -3  -2   6      259.53      267.54      3.97 o 
  -2  -2   6      263.03      248.49      3.15 o 
  -1  -2   6     5484.87     6174.86     67.52 o 
   0  -2   6      194.12      154.78      2.27 o 
   1  -2   6     2825.13     3004.03     39.27 o 
   2  -2   6      669.62      699.18     22.20 o 
   3  -2   6     1699.59     1734.33     34.46 o 
   4  -2   6      119.88      113.27      3.65 o 
   5  -2   6        5.81        9.82      1.56 o 
   6  -2   6      175.80      172.29      5.92 o 
   7  -2   6      253.01      244.52      6.84 o 
  -7  -1   6        1.01       -0.22      1.50 o 
  -6  -1   6       91.06       91.09      6.22 o 
  -5  -1   6      940.79      887.57     13.26 o 
  -4  -1   6      600.45      630.46      9.58 o 
  -3  -1   6     2473.65     2598.61     33.76 o 
  -2  -1   6     1053.48     1156.27     13.94 o 
  -1  -1   6      642.15      668.28      8.18 o 
   0  -1   6     1565.10     1654.55     18.45 o 
   1  -1   6      373.04      385.39      4.89 o 
   2  -1   6     1019.10     1126.56     16.63 o 
   3  -1   6     1147.51     1121.78     19.11 o 
   4  -1   6     1686.97     1708.66     24.46 o 
   5  -1   6      981.80      938.26     21.63 o 
   6  -1   6      277.09      309.56     13.04 o 
   7  -1   6       39.77       53.78      7.40 o 
   8  -1   6       25.47       31.83      3.69 o 
  -7   0   6      776.61      791.18     17.66 o 
  -6   0   6      700.55      665.80     14.99 o 
  -5   0   6        5.23        8.73      1.33 o 
  -4   0   6       41.59       26.95      1.46 o 
  -3   0   6       11.19       -0.35      0.32 o 
  -2   0   6      655.64      696.95      8.26 o 
  -1   0   6     2124.19     2189.04     24.15 o 
   0   0   6     8195.94     8886.57    131.94 o 
   1   0   6      913.70      890.05     13.37 o 
   2   0   6     2301.19     2311.73     57.45 o 
   3   0   6      154.38      143.64      2.71 o 
   4   0   6        5.03        3.54      1.29 o 
   5   0   6       63.08       63.47      3.25 o 
   6   0   6      640.07      695.62     32.62 o 
   7   0   6      335.70      348.73     14.81 o 
   8   0   6      459.49      491.54     15.84 o 
  -7   1   6        6.22        4.21      2.41 o 
  -6   1   6      109.86      114.99      3.87 o 
  -5   1   6      921.67      871.99     15.57 o 
  -4   1   6     1253.69     1234.89     18.58 o 
  -2   1   6      220.37      181.66      7.96 o 
  -1   1   6      385.37      419.89      6.36 o 
   0   1   6      139.91      150.96      2.38 o 
   1   1   6      594.82      596.85      8.05 o 
   2   1   6      618.60      560.06      8.30 o 
   3   1   6     4998.53     5112.76     74.34 o 
   4   1   6     1776.04     1158.46     34.02 o 
   5   1   6      150.59      136.30      3.47 o 
   6   1   6      277.33      274.17      7.07 o 
   8   1   6       89.25      121.05      6.31 o 
  -7   2   6       52.40       46.13      2.77 o 
  -6   2   6      347.74      348.16      7.30 o 
  -5   2   6      102.64       94.51      3.35 o 
  -4   2   6      199.05      164.94      3.26 o 
  -3   2   6      371.62      388.41      5.26 o 
  -2   2   6      192.69      178.32      3.14 o 
  -1   2   6     3993.51     4280.43     50.98 o 
   0   2   6     3865.22     3927.91     51.95 o 
   1   2   6      563.70      546.73      7.44 o 
   2   2   6      337.68      315.33      4.91 o 
   3   2   6       43.43       45.02      1.32 o 
   4   2   6      435.74      445.86      6.34 o 
   5   2   6     1173.54     1114.92     19.28 o 
   6   2   6      109.98      110.14      3.41 o 
   7   2   6      574.24      557.10     10.35 o 
   8   2   6      173.76      171.16      7.73 o 
  -6   3   6      100.38       96.88      3.66 o 
  -5   3   6      205.98      214.08      5.07 o 
  -4   3   6     1680.51     1605.86     27.70 o 
  -3   3   6      261.17      270.48      4.10 o 
  -2   3   6      755.96      777.69     13.51 o 
  -1   3   6      702.58      801.28      9.10 o 
   0   3   6      697.02      674.33      9.13 o 
   1   3   6      736.45      720.17      9.71 o 
   2   3   6     1271.38     1196.28     22.37 o 
   3   3   6      998.04      967.29     12.99 o 
   4   3   6     1062.15     1041.33     15.60 o 
   5   3   6      436.70      420.03      6.91 o 
   6   3   6      109.22      101.69      4.43 o 
   7   3   6       43.35       39.77      2.47 o 
   8   3   6       65.90       63.35      3.12 o 
  -6   4   6      166.95      176.41      4.88 o 
  -5   4   6       65.06       64.63      2.91 o 
  -4   4   6      408.87      404.42      9.49 o 
  -3   4   6      435.94      399.30      6.57 o 
  -2   4   6      481.11      476.47      6.56 o 
   0   4   6      903.25      859.86     11.58 o 
   1   4   6      235.74      211.21      3.35 o 
   2   4   6       38.59       35.28      1.01 o 
   3   4   6        1.44        1.67      0.76 o 
   4   4   6      177.57      169.75      3.10 o 
   5   4   6     1028.92     1023.00     15.57 o 
   6   4   6      770.23      746.28     11.64 o 
   7   4   6      243.74      249.19      6.42 o 
   8   4   6       48.03       44.29      2.98 o 
  -5   5   6      120.65      110.00      3.85 o 
  -4   5   6      127.64      122.10      3.71 o 
  -3   5   6       99.83       98.05      2.73 o 
  -2   5   6        2.02        2.43      1.11 o 
  -1   5   6       69.65       62.62      2.12 o 
   0   5   6      418.85      410.24      6.62 o 
   1   5   6      606.93      563.47      8.63 o 
   2   5   6     1786.16     1818.58     22.47 o 
   3   5   6      756.72      757.91      9.41 o 
   4   5   6      207.74      197.56      3.53 o 
   5   5   6       22.79       24.60      1.73 o 
   6   5   6        0.66        1.08      1.58 o 
   7   5   6      690.38      663.68     12.41 o 
   8   5   6        8.20        9.75      3.26 o 
  -5   6   6       10.38       14.66      2.54 o 
  -4   6   6      343.79      328.30      7.01 o 
  -3   6   6      115.94      102.01      3.56 o 
  -2   6   6      613.75      596.40      9.35 o 
  -1   6   6      406.17      415.91      6.84 o 
   0   6   6      364.14      352.09      5.93 o 
   1   6   6        1.97        4.19      1.24 o 
   2   6   6      131.57      130.48      2.81 o 
   3   6   6      573.53      582.62      9.32 o 
   4   6   6      348.45      357.40      6.28 o 
   5   6   6      285.05      300.83      4.99 o 
   6   6   6      284.18      298.02      5.71 o 
   7   6   6        2.52        1.19      1.98 o 
  -4   7   6       54.83       49.89      3.64 o 
  -3   7   6      329.09      303.94      6.73 o 
  -2   7   6      650.03      635.57     10.02 o 
  -1   7   6      120.12      115.28      3.09 o 
   0   7   6      301.93      291.40      5.30 o 
   1   7   6      400.88      396.86      6.70 o 
   2   7   6      166.54      174.11      3.79 o 
   3   7   6       69.69       72.50      2.72 o 
   4   7   6       77.30       80.17      5.78 o 
   5   7   6       10.65       11.66      1.93 o 
   6   7   6       14.18       18.02      3.40 o 
   7   7   6       88.94       91.35      4.31 o 
  -3   8   6      144.72      138.88      4.50 o 
  -2   8   6       77.47       81.77      3.42 o 
  -1   8   6       58.38       55.81      2.85 o 
   0   8   6        2.99        2.41      1.64 o 
   1   8   6       22.99       20.93      1.83 o 
   2   8   6       25.65       24.33      1.93 o 
   3   8   6       12.39       17.68      2.27 o 
   4   8   6      491.24      529.76     10.63 o 
   5   8   6      317.12      334.42      7.59 o 
   6   8   6       37.42       44.48      3.09 o 
  -2   9   6       63.62       55.40      3.68 o 
  -1   9   6      252.35      237.10      4.94 o 
   0   9   6      107.92      107.35      3.42 o 
   1   9   6      179.16      186.88      4.32 o 
   2   9   6       94.85      104.59      5.14 o 
   3   9   6        6.02        4.75      2.37 o 
   4   9   6        6.18        7.47      2.67 o 
   5   9   6        2.01        0.76      2.71 o 
   0  10   6       11.93       11.55      2.14 o 
   1  10   6      111.47      112.77      3.76 o 
   2  10   6       48.57       49.39      3.10 o 
   3  10   6       26.82       33.59      3.02 o 
  -2 -10   7       44.38       44.31      4.59 o 
  -1 -10   7       14.01       17.09      2.65 o 
  -4  -9   7       74.64       73.63      4.39 o 
  -3  -9   7        3.01        0.45      4.99 o 
  -2  -9   7      143.55      157.27      5.69 o 
  -1  -9   7      232.60      232.13      4.52 o 
   0  -9   7      122.97      123.34      3.35 o 
   1  -9   7       66.60       68.02      4.45 o 
   2  -9   7        1.44        4.46      1.85 o 
  -5  -8   7      253.23      244.46      8.01 o 
  -4  -8   7      143.03      131.79      5.46 o 
  -3  -8   7       27.71       29.66      3.19 o 
  -2  -8   7       19.14       20.88      3.72 o 
  -1  -8   7        2.60        0.65      1.49 o 
   0  -8   7      138.90      139.89      3.29 o 
   1  -8   7      373.84      363.28      5.90 o 
   2  -8   7      287.88      278.71      5.41 o 
   3  -8   7       86.22       87.65      3.93 o 
  -6  -7   7       25.11       25.10      2.22 o 
  -5  -7   7       22.88       27.12      2.11 o 
  -4  -7   7       82.30       79.07      3.19 o 
  -3  -7   7      431.04      414.80     11.96 o 
  -2  -7   7      402.55      411.82      8.03 o 
  -1  -7   7      240.17      237.92      4.18 o 
   0  -7   7       70.44       68.41      2.33 o 
   1  -7   7       11.34       12.74      1.45 o 
   2  -7   7        1.84        2.71      1.59 o 
   3  -7   7       89.89       83.68      2.59 o 
   4  -7   7      313.31      324.91      7.56 o 
  -7  -6   7      162.87      168.70      9.02 o 
  -6  -6   7      196.15      194.96      3.98 o 
  -5  -6   7      559.51      539.39      7.92 o 
  -4  -6   7        9.72       11.46      1.64 o 
  -3  -6   7       40.46       42.22      1.91 o 
  -2  -6   7       15.92       14.69      1.26 o 
  -1  -6   7       48.12       52.80      1.77 o 
   0  -6   7      403.45      398.48      6.01 o 
   1  -6   7      274.65      262.46      4.76 o 
   2  -6   7      473.56      486.80      9.04 o 
   3  -6   7      410.59      411.45      7.77 o 
   4  -6   7       67.25       74.46      4.09 o 
   5  -6   7        0.11        2.54      4.38 o 
  -7  -5   7       59.61       61.70      5.10 o 
  -6  -5   7        1.18        1.37      1.40 o 
  -5  -5   7      538.72      505.63      7.39 o 
  -4  -5   7       16.10       15.19      1.34 o 
  -3  -5   7      872.48      897.33     11.19 o 
  -2  -5   7      648.20      621.97      7.32 o 
  -1  -5   7      585.09      581.35      6.94 o 
   0  -5   7      387.42      409.86      6.66 o 
   1  -5   7       46.08       48.42      2.53 o 
   2  -5   7      813.99      818.73     12.45 o 
   3  -5   7      398.18      391.69      7.32 o 
   4  -5   7      382.50      381.28     10.34 o 
   5  -5   7      316.31      319.43      8.51 o 
   6  -5   7       38.22       39.23      3.23 o 
  -7  -4   7       62.25       61.06      3.15 o 
  -6  -4   7      569.71      547.53      8.86 o 
  -5  -4   7      624.38      594.74      8.41 o 
  -4  -4   7      270.43      262.78      4.27 o 
  -3  -4   7       50.61       48.34      1.39 o 
  -2  -4   7        9.73       12.19      0.74 o 
  -1  -4   7      748.44      770.72      8.27 o 
   0  -4   7     2183.43     2246.58     26.99 o 
   1  -4   7     1175.60     1187.65     17.61 o 
   2  -4   7       33.55       39.92      2.43 o 
   3  -4   7      134.20      164.10      3.64 o 
   4  -4   7       77.76       73.52      3.44 o 
   5  -4   7      216.19      223.33      6.68 o 
   6  -4   7      104.80       95.62      4.34 o 
  -7  -3   7       13.27       17.99      2.06 o 
  -6  -3   7       20.20       20.71      2.15 o 
  -5  -3   7       45.63       43.22      1.55 o 
  -4  -3   7     4173.04     4134.16     53.53 o 
  -3  -3   7      388.61      387.41      5.15 o 
  -2  -3   7      235.81      227.71      3.02 o 
  -1  -3   7      271.14      272.32      3.03 o 
   0  -3   7       64.70       68.38      1.44 o 
   1  -3   7        2.52        4.01      0.55 o 
   3  -3   7     1331.99     1275.33     21.76 o 
   4  -3   7      100.84      129.40      4.27 o 
   5  -3   7      625.14      575.26     13.27 o 
   6  -3   7       66.45       61.02      3.42 o 
   7  -3   7      155.86      164.63      5.70 o 
  -7  -2   7      168.04      157.30      4.00 o 
  -6  -2   7      273.20      254.15      4.65 o 
  -5  -2   7      196.86      208.35      3.56 o 
  -4  -2   7      127.20      125.59      2.26 o 
  -3  -2   7      593.75      578.54      8.90 o 
  -2  -2   7      153.29      180.35      2.73 o 
  -1  -2   7      698.38      642.07      6.86 o 
   0  -2   7     1970.44     2149.15     25.86 o 
   1  -2   7     1886.42     1963.40     30.92 o 
   2  -2   7      130.21      112.96      2.73 o 
   4  -2   7        7.27        7.66      1.43 o 
   5  -2   7      816.48      760.76     17.12 o 
   6  -2   7      577.78      608.76     14.12 o 
   7  -2   7      144.90      136.83      5.13 o 
  -7  -1   7       43.23       42.55      6.08 o 
  -6  -1   7      212.66      197.89      3.76 o 
  -5  -1   7      236.03      255.24      5.06 o 
  -4  -1   7      820.68      815.90     12.26 o 
  -3  -1   7     3038.29     3012.27     63.34 o 
  -2  -1   7      276.60      280.11      3.97 o 
  -1  -1   7      102.58      118.98      1.99 o 
   0  -1   7      930.19     1139.18     12.82 o 
   1  -1   7      783.45      811.84      9.95 o 
   2  -1   7     1685.17     1705.14     26.55 o 
   4  -1   7      758.94      692.09     12.09 o 
   5  -1   7        9.55       19.39      2.41 o 
   6  -1   7      212.17      208.80      6.04 o 
   7  -1   7       78.96       83.33      4.10 o 
  -7   0   7      241.00      241.23      7.04 o 
  -6   0   7      175.93      172.56      5.75 o 
  -5   0   7      186.15      170.78      3.64 o 
  -4   0   7      266.07      276.15      4.24 o 
  -2   0   7     1635.25     1644.56     17.10 o 
  -1   0   7     3023.58     3161.14     34.79 o 
   0   0   7     2748.41     2780.22     30.40 o 
   1   0   7      294.60      264.16      4.83 o 
   2   0   7       27.23       24.86      1.02 o 
   3   0   7        1.82        3.58      0.75 o 
   4   0   7      105.84       39.82      3.97 o 
   5   0   7      245.06      244.21      5.02 o 
   6   0   7      973.54      999.84     22.20 o 
   7   0   7      336.31      353.13      9.10 o 
   8   0   7       10.54        9.69      2.93 o 
  -7   1   7      126.95      135.67      5.35 o 
  -6   1   7      170.37      190.94      5.02 o 
  -5   1   7     1250.76     1186.89     18.00 o 
  -4   1   7      740.92      768.43     10.40 o 
  -2   1   7       90.07       95.89      1.46 o 
  -1   1   7       54.64       40.26      1.16 o 
   0   1   7      526.96      556.73      7.59 o 
   1   1   7      146.47      117.06      2.05 o 
   2   1   7     2251.30     2227.37     31.21 o 
   3   1   7     2438.35     2272.80     33.31 o 
   4   1   7      208.02      194.02      3.66 o 
   5   1   7       49.73       46.52      2.64 o 
   6   1   7       56.13       52.25      2.34 o 
   7   1   7      123.41      133.70     20.31 o 
   8   1   7      150.85      153.75      7.21 o 
  -7   2   7      149.08      145.30      4.77 o 
  -6   2   7       98.44      100.81      3.89 o 
  -5   2   7       30.75       36.44      2.25 o 
  -4   2   7      196.41      187.53      3.72 o 
  -3   2   7      987.58     1061.78     14.08 o 
  -1   2   7     1155.42     1106.56     11.54 o 
   0   2   7     2448.19     2429.56     31.79 o 
   1   2   7      277.34      275.96      3.64 o 
   2   2   7       10.57       13.67      0.78 o 
   3   2   7      825.80      837.34     11.30 o 
   4   2   7       35.07       27.52      1.33 o 
   5   2   7      686.54      671.79     13.82 o 
   6   2   7      410.20      393.99     12.95 o 
   7   2   7      268.84      259.68      5.80 o 
   8   2   7       74.78       63.88      4.59 o 
  -6   3   7      450.47      475.29      9.51 o 
  -5   3   7      175.03      185.18      4.81 o 
  -4   3   7      987.07      923.89     16.42 o 
  -3   3   7      137.75      126.76      2.36 o 
  -2   3   7       11.59       15.81      2.71 o 
  -1   3   7     1063.08     1089.98     13.24 o 
   0   3   7      400.11      377.10      5.37 o 
   1   3   7      415.10      361.57      5.18 o 
   2   3   7     2080.11     1951.53     34.22 o 
   3   3   7      603.15      555.42      7.73 o 
   4   3   7      872.15      899.85     13.73 o 
   5   3   7        8.85        8.44      1.43 o 
   6   3   7      264.16      250.47      5.62 o 
   7   3   7       13.94       15.52      2.07 o 
   8   3   7      176.98      179.08      5.50 o 
  -6   4   7       63.34       69.02      3.46 o 
  -5   4   7       40.91       42.52      2.43 o 
  -4   4   7      230.71      238.91      6.45 o 
  -3   4   7      895.39      866.08     13.43 o 
  -2   4   7      510.91      493.57      6.84 o 
  -1   4   7      743.66      741.83     10.05 o 
   0   4   7      601.00      600.97      8.30 o 
   1   4   7      212.89      210.31      3.42 o 
   2   4   7      171.55      164.05      2.54 o 
   3   4   7      424.71      410.65      5.39 o 
   4   4   7      747.67      743.56     10.28 o 
   5   4   7      351.64      350.50      6.15 o 
   6   4   7      650.24      621.46      9.97 o 
   7   4   7       11.37       10.77      2.11 o 
   8   4   7        0.20       -4.72      2.36 o 
  -5   5   7      113.96      113.60      4.08 o 
  -4   5   7       86.10       83.22      3.82 o 
  -3   5   7      159.99      144.34      3.29 o 
  -2   5   7       87.24       87.49      2.20 o 
  -1   5   7      204.88      185.85      3.66 o 
   0   5   7     2133.09     2259.14     33.14 o 
   1   5   7      970.77      984.29     13.30 o 
   2   5   7      192.35      172.45      3.13 o 
   3   5   7      335.46      330.25      5.04 o 
   4   5   7       40.56       45.70      1.64 o 
   5   5   7       15.97       14.72      1.62 o 
   6   5   7      155.03      153.09      3.85 o 
   7   5   7      141.73      136.34      4.45 o 
  -5   6   7       78.91       77.58      3.65 o 
  -4   6   7      377.94      381.82      9.50 o 
  -3   6   7      731.63      704.24     11.25 o 
  -2   6   7      432.11      421.35      7.03 o 
  -1   6   7        7.84        8.25      1.39 o 
   0   6   7       66.91       69.09      2.42 o 
   1   6   7       42.81       46.93      3.32 o 
   2   6   7     1440.49     1497.95     20.04 o 
   3   6   7       34.19       31.33      1.75 o 
   4   6   7      302.25      309.91      5.70 o 
   5   6   7      130.58      133.30      7.88 o 
   6   6   7      173.98      182.37      5.11 o 
   7   6   7      196.38      203.19      6.19 o 
  -4   7   7       32.08       28.96      3.03 o 
  -3   7   7        7.05       13.02      2.26 o 
  -2   7   7      184.65      183.76      4.00 o 
  -1   7   7      234.08      231.04      4.57 o 
   0   7   7      298.47      290.32      5.35 o 
   1   7   7      415.45      412.83      6.99 o 
   2   7   7       94.17       95.34      3.00 o 
   3   7   7      189.34      204.86      4.71 o 
   4   7   7        0.23        3.35      2.15 o 
   5   7   7       35.75       40.42      2.31 o 
   6   7   7      131.18      140.73      5.35 o 
   7   7   7      170.62      193.16      5.55 o 
  -3   8   7      172.36      173.69      5.10 o 
  -2   8   7       47.15       45.99      2.14 o 
  -1   8   7       45.23       42.01      2.17 o 
   0   8   7        6.70        5.53      1.78 o 
   1   8   7       12.29       11.80      1.84 o 
   2   8   7       35.27       35.49      2.09 o 
   3   8   7     1537.18     1564.78     27.31 o 
   4   8   7       25.02       37.75      2.83 o 
   5   8   7       47.12       55.42      3.22 o 
   6   8   7       27.71       34.10      3.02 o 
  -1   9   7      712.49      705.57     11.35 o 
   0   9   7      174.25      184.30      4.38 o 
   1   9   7       35.14       35.18      2.31 o 
   2   9   7       12.56       13.60      2.40 o 
   3   9   7        0.93        1.41      2.39 o 
   4   9   7       24.14       22.99      2.92 o 
   5   9   7       75.67       79.80      4.36 o 
   1  10   7      106.72      106.98      3.65 o 
   2  10   7       45.09       56.01      5.11 o 
   3  10   7       68.17       81.46      5.31 o 
  -4  -9   8      135.40      133.05      5.92 o 
  -3  -9   8      120.00      126.00      8.78 o 
  -2  -9   8      315.90      308.86     10.73 o 
  -1  -9   8      134.52      132.69      4.01 o 
   0  -9   8       19.73       18.97      1.93 o 
   1  -9   8        8.32       10.14      1.99 o 
  -5  -8   8      100.09      100.96      7.22 o 
  -4  -8   8      169.40      156.25      5.98 o 
  -3  -8   8       12.43       12.68      3.02 o 
  -2  -8   8      256.47      252.15      7.70 o 
  -1  -8   8      105.71      109.66      3.11 o 
   0  -8   8      123.37      121.09      4.17 o 
   1  -8   8      551.82      539.74      9.07 o 
   2  -8   8      207.57      196.25      4.40 o 
   3  -8   8      108.31      112.40      4.59 o 
  -6  -7   8       30.57       31.08      2.35 o 
  -5  -7   8      210.89      210.41      7.90 o 
  -4  -7   8      126.53      127.91      5.29 o 
  -3  -7   8      650.22      635.35     14.82 o 
  -2  -7   8      120.24      131.55      4.89 o 
  -1  -7   8       69.46       70.24      2.34 o 
   0  -7   8       83.14       76.52      2.40 o 
   1  -7   8       64.70       64.26      2.18 o 
   2  -7   8      150.94      142.54      3.60 o 
   3  -7   8      214.06      215.67      5.66 o 
   4  -7   8      441.01      446.66     11.42 o 
  -6  -6   8        6.86        8.36      1.69 o 
  -5  -6   8       65.43       60.56      2.45 o 
  -4  -6   8       98.74       93.61      3.01 o 
  -3  -6   8        0.55        2.39      1.57 o 
  -2  -6   8      776.86      778.95     11.99 o 
  -1  -6   8     1077.26     1069.68     14.70 o 
   0  -6   8       13.04       12.81      1.31 o 
   1  -6   8     1603.71     1625.64     24.19 o 
   2  -6   8      571.00      551.15     10.15 o 
   3  -6   8       25.73       25.41      1.70 o 
   4  -6   8      128.49      126.06      5.18 o 
   5  -6   8      225.01      229.13      7.22 o 
  -7  -5   8       19.07       18.78      2.23 o 
  -6  -5   8       37.58       36.41      1.79 o 
  -5  -5   8      424.92      410.90      6.27 o 
  -4  -5   8      246.42      241.44      4.17 o 
  -3  -5   8      650.04      667.57      9.39 o 
  -2  -5   8      658.40      650.42      8.23 o 
  -1  -5   8      120.32      128.62      2.32 o 
   0  -5   8      332.56      327.01      4.94 o 
   1  -5   8     1032.66     1030.56     15.52 o 
   2  -5   8      212.89      220.74      4.77 o 
   3  -5   8      691.50      664.00     11.82 o 
   4  -5   8      435.18      417.77     10.44 o 
   5  -5   8      231.76      225.55     10.32 o 
   6  -5   8       10.31       10.34      3.41 o 
  -7  -4   8      242.69      237.10      4.82 o 
  -6  -4   8       61.17       61.18      2.44 o 
  -5  -4   8        1.28        1.47      1.27 o 
  -4  -4   8      107.99      103.78      2.56 o 
  -3  -4   8      931.23      932.48     11.58 o 
  -2  -4   8     1251.04     1320.00     14.73 o 
  -1  -4   8     1091.90     1108.76     11.71 o 
   0  -4   8     1325.38     1348.99     16.43 o 
   1  -4   8      301.47      289.66      4.36 o 
   2  -4   8     1296.36     1322.16     22.67 o 
   3  -4   8        1.93        3.33      1.18 o 
   4  -4   8      295.56      293.36      8.27 o 
   5  -4   8      234.88      233.32      6.81 o 
   6  -4   8      251.49      248.61      7.37 o 
  -7  -3   8       22.50       23.09      1.85 o 
  -6  -3   8      561.93      515.83      8.37 o 
  -5  -3   8      440.30      424.05      6.21 o 
  -4  -3   8      982.80      962.15     12.99 o 
  -3  -3   8      144.55      137.59      2.50 o 
  -2  -3   8      461.58      477.37      5.68 o 
  -1  -3   8      141.93      142.61      1.94 o 
   0  -3   8      474.07      515.37      6.12 o 
   1  -3   8     1113.87     1157.37     15.42 o 
   2  -3   8     1272.20     1279.68     23.81 o 
   3  -3   8      725.11      716.90     12.58 o 
   4  -3   8     1031.97      984.19     17.01 o 
   5  -3   8      189.08      182.07      5.58 o 
   6  -3   8       11.71       10.55      2.40 o 
   7  -3   8       98.24      103.14      4.78 o 
  -7  -2   8       70.30       59.92      4.90 o 
  -6  -2   8        2.74        0.77      1.61 o 
  -5  -2   8        4.28        5.75      1.18 o 
  -4  -2   8        2.72        3.11      0.91 o 
  -3  -2   8      110.14      112.43      2.70 o 
  -2  -2   8     3355.86     3487.69     41.47 o 
  -1  -2   8     1138.15     1178.20     11.66 o 
   0  -2   8      389.97      424.90      4.73 o 
   1  -2   8     1052.21     1060.41     13.25 o 
   2  -2   8        4.11        4.17      1.87 o 
   3  -2   8      495.05      455.50     10.56 o 
   4  -2   8      711.72      714.44     12.54 o 
   5  -2   8      779.41      753.28     17.07 o 
   6  -2   8      360.96      369.85      9.40 o 
   7  -2   8      190.40      180.42      6.04 o 
  -7  -1   8       20.64       13.83      3.81 o 
  -6  -1   8      349.06      345.17      5.22 o 
  -5  -1   8      648.30      629.07      9.74 o 
  -4  -1   8      474.20      460.49      7.34 o 
  -3  -1   8      451.99      446.39      6.31 o 
  -2  -1   8        4.51        5.11      0.75 o 
  -1  -1   8      335.49      376.17      4.57 o 
   0  -1   8     1647.06     1756.58     18.20 o 
   1  -1   8     1410.48     1484.76     17.95 o 
   2  -1   8     1357.76     1257.35     27.98 o 
   3  -1   8      638.77      654.73     13.90 o 
   4  -1   8      225.12      217.21      4.54 o 
   5  -1   8        0.57        2.54      1.44 o 
   6  -1   8       18.37       25.06      2.32 o 
   7  -1   8      183.63      192.56      8.52 o 
  -7   0   8      112.57      108.88      5.61 o 
  -6   0   8       59.10       54.26      3.65 o 
  -5   0   8       50.60       52.35      2.43 o 
  -4   0   8      390.97      388.32      5.71 o 
  -3   0   8      174.42      175.31      2.71 o 
  -2   0   8     2719.60     2762.16     38.06 o 
  -1   0   8     1689.98     1834.35     19.20 o 
   0   0   8      357.74      485.69      5.26 o 
   1   0   8      270.85      280.42      4.40 o 
   2   0   8      335.39      330.45      5.40 o 
   3   0   8      124.77      123.96      2.89 o 
   4   0   8     1018.04      963.84     16.76 o 
   5   0   8      600.04      574.61     10.40 o 
   6   0   8      837.81      804.14     14.20 o 
   7   0   8      162.66      162.27      5.69 o 
   8   0   8        0.59       -0.10      2.86 o 
  -7   1   8      400.86      395.76     10.15 o 
  -6   1   8      303.89      303.26      6.83 o 
  -5   1   8      518.40      514.81      8.77 o 
  -4   1   8        5.43        4.96      1.02 o 
  -3   1   8      195.93      202.54      3.39 o 
  -2   1   8       62.93       67.86      1.35 o 
  -1   1   8      422.18      438.51      5.10 o 
   0   1   8     1269.67     1274.12     16.91 o 
   1   1   8     1643.64     1541.64     17.01 o 
   2   1   8      840.48      815.61     10.99 o 
   4   1   8      126.40      117.75      2.69 o 
   5   1   8       52.57       49.97      2.20 o 
   6   1   8      396.27      370.32      7.37 o 
   7   1   8      210.02      209.45      4.82 o 
   8   1   8      207.31      208.60      7.78 o 
  -6   2   8       68.57       75.54      3.48 o 
  -5   2   8      580.61      548.60     10.51 o 
  -4   2   8       41.50       55.33      1.70 o 
  -3   2   8      775.46      776.42     10.52 o 
  -2   2   8      544.69      512.50     17.04 o 
  -1   2   8      787.17      763.15      8.66 o 
   0   2   8      680.07      707.44      9.61 o 
   1   2   8      922.42     1003.54     11.99 o 
   2   2   8      116.65      119.96      2.05 o 
   3   2   8     1517.81     1465.10     24.56 o 
   4   2   8      387.57      340.46      5.77 o 
   5   2   8      466.48      458.24     10.21 o 
   6   2   8      377.07      348.50     16.15 o 
   7   2   8       30.77       24.02      2.17 o 
   8   2   8        0.75        0.09      4.91 o 
  -6   3   8      434.21      432.51      8.94 o 
  -5   3   8      173.26      167.85      4.67 o 
  -4   3   8       67.02       68.23      2.28 o 
  -3   3   8       35.77       31.74      1.38 o 
  -2   3   8      158.68      164.90      3.29 o 
  -1   3   8      393.14      364.10      5.26 o 
   0   3   8     1120.67     1073.26     15.90 o 
   1   3   8      726.58      707.60      8.72 o 
   2   3   8      350.81      321.51      4.22 o 
   3   3   8      440.07      427.27      6.68 o 
   4   3   8       43.95       45.97      1.75 o 
   5   3   8      388.57      377.43      6.46 o 
   6   3   8      164.10      159.32      7.92 o 
   7   3   8      201.45      203.52      5.15 o 
   8   3   8      282.12      273.69      7.27 o 
  -6   4   8        2.54        4.72      3.22 o 
  -5   4   8      203.31      209.71      5.40 o 
  -4   4   8      615.68      600.84     11.30 o 
  -3   4   8      198.48      206.82      3.47 o 
  -2   4   8      168.21      171.82      3.47 o 
  -1   4   8      826.45      841.01     11.38 o 
   0   4   8       17.47       18.33      1.28 o 
   1   4   8      311.20      325.51      4.87 o 
   2   4   8      459.60      450.53      6.26 o 
   3   4   8      482.73      449.76      6.52 o 
   4   4   8      920.59      900.94     13.82 o 
   5   4   8       76.29       70.87      2.64 o 
   6   4   8        2.24        3.80      1.58 o 
   7   4   8       44.85       36.62      2.51 o 
   8   4   8       48.99       42.05      3.05 o 
  -5   5   8      123.69      127.09      5.09 o 
  -4   5   8       41.93       39.32      2.82 o 
  -3   5   8      178.46      171.98      3.73 o 
  -2   5   8      124.22      125.90      2.70 o 
  -1   5   8      825.44      827.83     12.65 o 
   0   5   8      492.99      486.59      7.83 o 
   1   5   8      230.08      236.32      4.34 o 
   2   5   8        6.23        3.36      1.10 o 
   3   5   8       25.17       22.55      1.35 o 
   4   5   8       17.32       20.93      1.45 o 
   5   5   8      101.52      107.24      3.69 o 
   6   5   8      388.58      391.44      6.96 o 
   7   5   8       38.95       41.15      2.70 o 
  -4   6   8      174.22      168.24      5.72 o 
  -3   6   8       61.48       59.27      2.32 o 
  -2   6   8       48.64       53.13      1.97 o 
  -1   6   8        4.59        4.97      1.45 o 
   0   6   8        2.39        3.19      1.44 o 
   1   6   8       95.76       93.96      2.83 o 
   2   6   8      526.25      524.73      7.60 o 
   3   6   8       84.86       83.48      2.75 o 
   4   6   8      293.98      303.27      5.65 o 
   5   6   8      211.48      213.67      5.50 o 
   6   6   8        0.91        3.10      2.29 o 
   7   6   8        4.88        4.01      2.00 o 
  -4   7   8       13.44       12.80      2.91 o 
  -3   7   8       39.56       42.78      2.16 o 
  -2   7   8       70.69       72.79      2.34 o 
  -1   7   8      191.14      186.92      4.68 o 
   0   7   8      197.33      199.85      4.25 o 
   1   7   8      257.63      261.24      5.04 o 
   2   7   8      125.02      129.68      3.43 o 
   3   7   8      141.67      144.45      3.71 o 
   4   7   8      116.37      127.43      6.39 o 
   5   7   8       83.14       80.56      3.89 o 
   6   7   8      117.20      128.47      7.55 o 
  -2   8   8       73.68       69.88      3.11 o 
  -1   8   8        5.91        8.79      1.89 o 
   0   8   8       80.67       86.02      3.96 o 
   1   8   8      162.23      160.55      3.98 o 
   2   8   8       74.69       80.82      3.60 o 
   3   8   8      532.18      545.77     10.56 o 
   4   8   8       18.81       14.09      2.59 o 
   5   8   8        0.61        5.54      4.33 o 
   6   8   8        0.09       -0.94      3.10 o 
  -1   9   8        4.78        6.30      2.88 o 
   0   9   8       39.06       38.95      2.41 o 
   1   9   8        8.48       11.84      2.10 o 
   2   9   8        0.95       -1.96      2.34 o 
   3   9   8       11.99       12.44      2.56 o 
   4   9   8       10.12       16.49      3.76 o 
   5   9   8       87.52       85.57      5.64 o 
  -3  -9   9      161.08      176.35     10.23 o 
  -2  -9   9      205.91      202.86     10.74 o 
  -1  -9   9       80.67       80.93      9.95 o 
   0  -9   9        0.16        0.70      2.27 o 
   1  -9   9      101.90      104.19      3.57 o 
  -5  -8   9       59.68       59.76      4.10 o 
  -4  -8   9        0.28        2.20      3.05 o 
  -3  -8   9       68.57       59.28      3.98 o 
  -2  -8   9       23.56       24.69      2.95 o 
  -1  -8   9      349.38      347.10      6.53 o 
   0  -8   9      399.69      388.58      7.13 o 
   1  -8   9      262.75      265.24      5.37 o 
   2  -8   9        6.47        4.79      1.84 o 
   3  -8   9       38.99       44.15      2.19 o 
  -5  -7   9      130.79      126.19      5.78 o 
  -4  -7   9      300.83      289.68      8.28 o 
  -3  -7   9      133.20      131.19      5.50 o 
  -2  -7   9      337.10      339.13      8.60 o 
  -1  -7   9       57.06       55.03      2.09 o 
   0  -7   9       16.91       16.67      1.59 o 
   1  -7   9      272.07      264.19      5.21 o 
   2  -7   9      329.65      333.00      6.87 o 
   3  -7   9      319.97      327.96      6.74 o 
   4  -7   9       47.00       42.82      3.56 o 
  -6  -6   9      271.25      257.53      5.23 o 
  -5  -6   9        3.90        5.07      1.83 o 
  -4  -6   9      105.16      105.09      3.31 o 
  -3  -6   9      119.72      117.18      3.88 o 
  -2  -6   9      454.01      458.72      7.61 o 
  -1  -6   9     1181.08     1172.22     14.66 o 
   0  -6   9      409.75      417.62      7.02 o 
   1  -6   9      327.99      319.92      6.52 o 
   2  -6   9       25.95       28.39      1.90 o 
   3  -6   9       24.53       24.77      1.83 o 
   4  -6   9       85.73       84.77      4.49 o 
   5  -6   9      127.45      125.51      5.55 o 
  -6  -5   9      330.96      337.60      6.16 o 
  -5  -5   9      710.07      696.19      9.86 o 
  -4  -5   9      382.27      382.02      6.76 o 
  -3  -5   9      249.76      235.55      4.12 o 
  -2  -5   9       50.97       58.05      2.11 o 
  -1  -5   9       31.19       29.17      1.17 o 
   0  -5   9      419.24      429.17      6.28 o 
   1  -5   9      532.93      523.44      8.32 o 
   2  -5   9      473.43      480.04      8.97 o 
   3  -5   9      570.42      562.25     10.31 o 
   4  -5   9      219.36      224.62      6.75 o 
   5  -5   9       13.34       10.53      2.77 o 
  -7  -4   9      178.61      168.62      4.04 o 
  -6  -4   9        3.34        3.37      1.75 o 
  -5  -4   9      103.31      102.43      2.84 o 
  -4  -4   9      612.61      606.96      8.61 o 
  -3  -4   9      261.50      268.21      4.03 o 
  -2  -4   9      726.41      746.46      8.64 o 
  -1  -4   9     1078.38     1145.67     13.10 o 
   0  -4   9     1702.37     1746.78     21.18 o 
   1  -4   9      134.91      131.48      2.89 o 
   2  -4   9      324.65      338.98      6.61 o 
   3  -4   9       38.02       43.45      1.91 o 
   4  -4   9      570.51      550.33      9.97 o 
   5  -4   9      633.44      661.80     15.53 o 
   6  -4   9      616.11      634.92     15.17 o 
  -7  -3   9       29.63       23.36      1.94 o 
  -6  -3   9      604.52      566.20      9.12 o 
  -5  -3   9      657.14      616.42      8.67 o 
  -4  -3   9       21.80       23.36      1.39 o 
  -3  -3   9      320.48      322.79      4.97 o 
  -2  -3   9       11.48       11.75      0.99 o 
  -1  -3   9       44.86       49.18      1.13 o 
   0  -3   9      785.95      832.03      9.61 o 
   1  -3   9     2622.56     2670.91     39.02 o 
   2  -3   9     3299.71     3412.45     49.83 o 
   3  -3   9       42.79       57.19      2.36 o 
   4  -3   9      137.32      127.28      3.31 o 
   5  -3   9       14.15       13.29      3.63 o 
   6  -3   9       62.49       67.23      5.71 o 
  -7  -2   9      105.64       95.23      2.83 o 
  -6  -2   9       53.29       50.06      2.05 o 
  -5  -2   9      279.06      285.89      4.62 o 
  -4  -2   9     1018.94     1040.40     12.76 o 
  -3  -2   9      968.01     1019.10     13.69 o 
  -2  -2   9     1253.34     1320.79     16.05 o 
  -1  -2   9     2068.94     2271.31     22.16 o 
   0  -2   9      396.38      434.10      4.89 o 
   1  -2   9       20.42       24.93      0.96 o 
   2  -2   9     1707.30     1700.90     25.11 o 
   3  -2   9       36.71       33.42      1.65 o 
   4  -2   9      522.97      589.06     13.69 o 
   5  -2   9     1184.48     1178.79     20.30 o 
   6  -2   9      155.32      149.87      5.37 o 
   7  -2   9      108.01      111.50      5.07 o 
  -7  -1   9      560.61      561.28     13.36 o 
  -6  -1   9      163.10      139.62      2.94 o 
  -5  -1   9      644.02      612.22      9.58 o 
  -4  -1   9     1072.72     1089.40     16.27 o 
  -3  -1   9     1263.89     1289.23     17.10 o 
  -2  -1   9      785.06      803.36     10.42 o 
  -1  -1   9      302.84      308.57      3.63 o 
   0  -1   9      728.60      740.37      7.49 o 
   1  -1   9     1892.85     1932.08     23.32 o 
   2  -1   9     2317.02     2246.74     49.38 o 
   3  -1   9      346.01      333.79      5.50 o 
   4  -1   9       89.66       77.04      2.74 o 
   5  -1   9       85.77       65.10      2.59 o 
   6  -1   9      212.21      207.34      6.31 o 
   7  -1   9      205.87      199.88      7.02 o 
  -7   0   9       95.19       96.91      4.73 o 
  -6   0   9       87.07       82.40      3.39 o 
  -5   0   9      384.47      352.54      5.92 o 
  -4   0   9      841.62      890.19     12.08 o 
  -3   0   9     1112.11     1137.45     13.84 o 
  -2   0   9      196.28      210.30      3.50 o 
  -1   0   9     1232.94     1232.42     13.05 o 
   0   0   9       48.54       51.15      1.20 o 
   1   0   9      125.21      121.35      2.09 o 
   2   0   9     1228.29     1198.17     17.90 o 
   3   0   9      486.44      447.98      8.11 o 
   4   0   9     1651.24     1587.92     27.10 o 
   5   0   9     1199.46     1121.04     19.46 o 
   6   0   9      135.14      136.53      3.76 o 
   7   0   9        0.57        2.43      2.48 o 
  -6   1   9       66.96       65.24      3.65 o 
  -5   1   9       90.00       92.28      2.81 o 
  -4   1   9       62.69       55.70      1.84 o 
  -3   1   9        9.06       10.01      1.12 o 
  -2   1   9     2362.46     2401.76     28.66 o 
  -1   1   9      991.64      986.19     10.54 o 
   0   1   9      352.28      355.33      4.03 o 
   1   1   9     4101.43     4246.70     46.29 o 
   2   1   9      688.44      652.62      8.93 o 
   3   1   9       42.42       37.45      2.80 o 
   4   1   9      220.24      206.60      3.93 o 
   5   1   9      426.78      394.58     11.89 o 
   6   1   9      104.94      102.49      3.70 o 
   7   1   9      542.89      529.95      9.99 o 
  -6   2   9      134.93      138.36      4.63 o 
  -5   2   9      546.76      527.65     11.50 o 
  -4   2   9      777.16      761.12     10.42 o 
  -3   2   9      289.16      291.90      4.56 o 
  -2   2   9      428.72      415.09      5.07 o 
  -1   2   9       76.75       72.80      1.94 o 
   0   2   9       53.38       53.79      1.70 o 
   1   2   9     2157.47     2158.70     23.72 o 
   2   2   9      603.09      557.00      6.48 o 
   3   2   9     1451.45     1451.71     24.40 o 
   4   2   9      467.35      448.17      7.33 o 
   5   2   9      368.39      343.47      5.92 o 
   6   2   9      216.94      202.93      7.33 o 
   7   2   9       14.79       10.43      2.10 o 
   8   2   9       80.95       80.06      3.37 o 
  -6   3   9       73.39       68.90      3.89 o 
  -5   3   9       98.27       87.81      3.58 o 
  -4   3   9       85.12       74.84      3.33 o 
  -3   3   9      466.46      442.96      6.42 o 
  -2   3   9      957.36      916.95     12.46 o 
  -1   3   9      883.48      875.84     11.85 o 
   0   3   9      662.02      681.60      9.38 o 
   1   3   9      231.99      208.56      3.12 o 
   2   3   9      596.29      588.21      6.86 o 
   3   3   9        5.91        6.45      1.41 o 
   4   3   9      832.41      835.50     12.92 o 
   5   3   9      339.61      334.43      5.95 o 
   6   3   9      194.39      189.85      4.90 o 
   7   3   9      513.60      487.79     12.18 o 
  -5   4   9      367.82      360.53      7.77 o 
  -4   4   9      472.19      445.54      7.52 o 
  -3   4   9      109.00      117.34      3.53 o 
  -2   4   9        7.20        7.51      1.33 o 
  -1   4   9       48.63       53.82      1.62 o 
   0   4   9      154.71      151.47      3.25 o 
   1   4   9      756.75      721.53      9.95 o 
   2   4   9     1105.32     1088.07     13.24 o 
   3   4   9      760.83      781.26     10.76 o 
   4   4   9      188.69      183.17      3.95 o 
   5   4   9      136.59      129.62      3.40 o 
   6   4   9       15.87       13.78      1.77 o 
   7   4   9        1.04       -0.98      2.10 o 
  -5   5   9       11.70       12.47      2.57 o 
  -4   5   9        3.55        5.43      2.52 o 
  -3   5   9      612.71      560.15      8.74 o 
  -2   5   9      435.56      412.65      7.93 o 
  -1   5   9      804.41      811.26     12.46 o 
   0   5   9        7.50       10.06      1.39 o 
   1   5   9       79.01       74.85      2.48 o 
   2   5   9       43.21       45.69      1.70 o 
   3   5   9      175.08      169.31      3.68 o 
   4   5   9      103.50      102.85      3.73 o 
   5   5   9      749.64      757.63     12.04 o 
   6   5   9      497.78      510.73      8.65 o 
   7   5   9        6.09        3.84      1.75 o 
  -4   6   9       71.63       68.88      4.15 o 
  -3   6   9       77.85       76.25      2.74 o 
  -2   6   9       33.11       30.32      1.60 o 
  -1   6   9       71.98       70.00      2.58 o 
   0   6   9      120.74      117.00      3.16 o 
   1   6   9      388.96      379.47      6.52 o 
   2   6   9      692.50      720.79     10.15 o 
   3   6   9      244.98      249.90      4.83 o 
   4   6   9       83.81       86.86      3.54 o 
   5   6   9        0.31        2.30      2.21 o 
   6   6   9       21.43       26.36      4.64 o 
   7   6   9      286.05      291.37      6.89 o 
  -3   7   9       31.28       33.92      2.14 o 
  -2   7   9      473.63      465.21      6.83 o 
  -1   7   9      104.79      110.17      3.32 o 
   0   7   9      220.89      226.34      4.66 o 
   1   7   9       92.98       96.33      3.12 o 
   2   7   9       92.99       89.32      3.02 o 
   3   7   9      118.50      119.65      3.48 o 
   4   7   9      205.49      226.70      5.79 o 
   5   7   9      160.20      176.99      5.25 o 
   6   7   9       94.34      105.35      4.33 o 
  -2   8   9       80.89       79.77      2.97 o 
  -1   8   9      195.65      188.16      5.18 o 
   0   8   9       51.74       47.97      2.40 o 
   1   8   9      109.92      116.87      3.57 o 
   2   8   9      262.09      273.69      6.36 o 
   3   8   9       13.40       14.10      2.40 o 
   4   8   9       12.64       13.60      2.63 o 
   5   8   9        4.97        6.12      3.52 o 
   0   9   9        0.59        3.25      2.11 o 
   1   9   9        1.92       -1.12      2.06 o 
   2   9   9       46.58       52.70      3.19 o 
   3   9   9        8.20       10.23      2.65 o 
   4   9   9      171.39      187.22      7.19 o 
  -2  -9  10        3.64        4.59      3.07 o 
  -1  -9  10        8.62        6.95      3.25 o 
   0  -9  10       97.78       97.27      3.48 o 
  -4  -8  10       77.74       80.15      4.59 o 
  -3  -8  10      154.05      158.58      6.31 o 
  -2  -8  10      154.34      165.84      5.96 o 
  -1  -8  10       97.45       93.81      5.64 o 
   0  -8  10      118.38      116.14      3.64 o 
   1  -8  10       94.52       98.64      3.33 o 
   2  -8  10        0.07        0.78      1.86 o 
  -5  -7  10       74.69       70.30      3.31 o 
  -4  -7  10      233.34      212.10      7.35 o 
  -3  -7  10       10.77       16.38      2.85 o 
  -2  -7  10       45.99       41.87      3.12 o 
  -1  -7  10       71.88       67.59      3.89 o 
   0  -7  10      183.15      175.45      4.16 o 
   1  -7  10      198.69      189.21      4.43 o 
   2  -7  10      482.14      475.65      9.21 o 
   3  -7  10       55.22       53.42      2.73 o 
  -6  -6  10       21.27       19.72      2.18 o 
  -5  -6  10        2.68        3.10      1.89 o 
  -4  -6  10      129.42      131.03      4.29 o 
  -3  -6  10      751.95      746.47     13.88 o 
  -2  -6  10      447.22      438.84      7.41 o 
  -1  -6  10       25.41       34.77      1.64 o 
   0  -6  10      107.61      106.59      4.32 o 
   1  -6  10      238.72      236.23      5.34 o 
   2  -6  10       72.37       61.81      2.74 o 
   3  -6  10      260.50      247.37      5.48 o 
   4  -6  10      313.45      302.40      8.60 o 
  -6  -5  10      179.92      178.48      3.69 o 
  -5  -5  10      406.90      397.36      6.21 o 
  -4  -5  10       16.32       17.10      1.81 o 
  -3  -5  10      148.75      137.01      3.16 o 
  -2  -5  10      236.13      208.43      5.04 o 
  -1  -5  10       68.58       86.20      2.23 o 
   0  -5  10      186.83      183.97      3.40 o 
   1  -5  10      787.78      784.89     13.99 o 
   2  -5  10      386.79      381.66      7.49 o 
   3  -5  10      240.23      246.43      5.38 o 
   4  -5  10       63.23       69.36      2.70 o 
   5  -5  10      118.21      137.21      5.65 o 
  -6  -4  10       62.85       67.49      2.65 o 
  -5  -4  10       13.03       14.86      1.54 o 
  -4  -4  10      205.50      207.22      3.83 o 
  -3  -4  10     1006.87     1012.62     13.78 o 
  -2  -4  10     1262.07     1240.18     16.72 o 
  -1  -4  10       45.67       44.15      2.24 o 
   0  -4  10        1.86        2.58      0.95 o 
   1  -4  10      426.30      422.01      6.89 o 
   2  -4  10      309.44      298.02      6.06 o 
   3  -4  10      898.72      887.60     15.61 o 
   4  -4  10      715.05      716.89     12.79 o 
   5  -4  10      147.06      149.36      5.60 o 
   6  -4  10       26.01       22.26      3.19 o 
  -7  -3  10      162.03      153.83      3.82 o 
  -6  -3  10      303.24      285.72      5.39 o 
  -5  -3  10      444.62      435.05      6.47 o 
  -4  -3  10       11.36       13.95      1.42 o 
  -3  -3  10       87.94       87.06      2.56 o 
  -2  -3  10      265.93      307.92      4.42 o 
  -1  -3  10      942.82      927.51      9.95 o 
   0  -3  10     1466.42     1521.56     18.53 o 
   1  -3  10      656.67      712.25     10.98 o 
   2  -3  10      106.74      114.49      2.71 o 
   3  -3  10      128.33      128.05      4.61 o 
   4  -3  10        4.61        5.03      2.00 o 
   5  -3  10       88.33       87.59      4.34 o 
   6  -3  10      262.80      256.78      7.59 o 
  -7  -2  10       42.08       37.88      2.00 o 
  -6  -2  10      109.66      110.08      3.17 o 
  -5  -2  10      276.68      282.70      4.67 o 
  -4  -2  10      439.81      421.52      6.33 o 
  -3  -2  10     2548.56     2586.19     33.81 o 
  -2  -2  10      194.22      214.23      3.36 o 
  -1  -2  10       47.05       36.65      1.05 o 
   0  -2  10       27.22       26.90      1.27 o 
   1  -2  10      401.03      379.93      6.25 o 
   2  -2  10       24.69       23.92      1.31 o 
   3  -2  10     1117.81     1137.06     17.02 o 
   4  -2  10      571.17      579.69     10.57 o 
   5  -2  10      316.15      303.75      7.09 o 
   6  -2  10       70.87       68.69      4.30 o 
   7  -2  10       63.84       70.68      5.21 o 
  -7  -1  10      297.70      289.51      6.44 o 
  -6  -1  10      200.34      176.09      3.41 o 
  -5  -1  10       19.58       20.72      1.64 o 
  -4  -1  10      101.45       95.17      2.83 o 
  -3  -1  10     1591.49     1638.15     21.61 o 
  -2  -1  10       63.22       62.02      1.71 o 
  -1  -1  10     1172.39     1182.86     12.48 o 
   0  -1  10     1673.81     1722.39     16.93 o 
   1  -1  10      650.75      636.64      7.40 o 
   2  -1  10      577.57      545.83     12.76 o 
   3  -1  10      152.57      150.72      4.73 o 
   4  -1  10      141.24      130.25      3.59 o 
   5  -1  10      450.05      449.68      8.57 o 
   6  -1  10      449.11      440.86     10.66 o 
   7  -1  10      134.31      132.51      5.51 o 
  -6   0  10      188.60      174.79      4.58 o 
  -5   0  10       90.23       94.02      2.77 o 
  -4   0  10      409.34      418.79      6.25 o 
  -3   0  10     1352.98     1389.09     16.83 o 
  -2   0  10     1130.12     1138.69     15.19 o 
  -1   0  10       89.17      100.19      1.80 o 
   0   0  10       52.19       40.78      0.97 o 
   1   0  10      198.93      189.55      3.13 o 
   2   0  10     1830.56     1746.53     27.50 o 
   3   0  10     1186.96     1126.89     16.96 o 
   4   0  10      366.50      360.46      5.99 o 
   5   0  10      127.50      132.47      4.16 o 
   6   0  10        2.40        3.09      1.73 o 
   7   0  10       37.87       41.57      3.35 o 
  -6   1  10      273.38      291.97      8.21 o 
  -5   1  10        0.71       -1.35      1.20 o 
  -4   1  10       57.51       65.86      2.15 o 
  -3   1  10       26.05       27.27      1.43 o 
  -2   1  10     2777.85     2853.29     33.98 o 
  -1   1  10     1612.19     1638.20     17.28 o 
   0   1  10      479.43      435.23      4.86 o 
   1   1  10      213.15      194.46      2.62 o 
   2   1  10       56.37       55.05      2.45 o 
   3   1  10        1.18        1.33      1.11 o 
   4   1  10      240.07      234.11      4.39 o 
   5   1  10      684.56      646.89     11.86 o 
   6   1  10      109.14      109.91      4.59 o 
   7   1  10      272.10      255.70      6.60 o 
  -6   2  10      588.56      600.51     11.71 o 
  -5   2  10      237.22      233.19      4.73 o 
  -4   2  10      431.53      414.07      6.16 o 
  -3   2  10      105.53      106.42      2.60 o 
  -2   2  10      615.18      624.34      7.91 o 
  -1   2  10      306.11      291.39      4.47 o 
   0   2  10      978.43     1042.30     14.05 o 
   1   2  10      141.76      122.75      2.08 o 
   2   2  10      950.70      925.28     11.31 o 
   3   2  10      547.60      506.96      8.15 o 
   4   2  10      432.96      433.97      7.26 o 
   5   2  10       84.92       82.80      2.66 o 
   6   2  10       32.61       26.55      2.19 o 
   7   2  10      229.11      205.43     10.06 o 
  -6   3  10        6.35        5.76      2.63 o 
  -5   3  10       40.21       41.48      2.81 o 
  -4   3  10      449.55      420.68      6.21 o 
  -3   3  10       59.53       66.14      2.14 o 
  -2   3  10      905.36      913.18     12.48 o 
  -1   3  10     1367.00     1332.33     16.05 o 
   0   3  10      515.62      505.66      7.22 o 
   1   3  10        0.80        3.35      1.00 o 
   2   3  10       25.59       34.10      1.21 o 
   3   3  10      107.34      112.92      3.34 o 
   4   3  10      336.96      338.70      5.97 o 
   5   3  10      662.77      636.53     10.21 o 
   6   3  10      335.05      329.83      8.59 o 
   7   3  10       29.09       27.72      2.45 o 
  -5   4  10      227.98      226.96      6.03 o 
  -4   4  10        8.25        8.31      1.74 o 
  -3   4  10      213.51      194.77      3.88 o 
  -2   4  10       38.20       37.21      1.77 o 
  -1   4  10       61.50       56.87      1.77 o 
   0   4  10      472.22      461.31      7.49 o 
   1   4  10     1702.63     1715.31     22.81 o 
   2   4  10      375.87      349.09      5.99 o 
   3   4  10      428.46      423.22      8.33 o 
   4   4  10       13.26       16.14      1.63 o 
   5   4  10       35.96       32.58      1.95 o 
   6   4  10       35.25       37.45      2.13 o 
   7   4  10       90.06       85.41      3.56 o 
  -4   5  10      100.26      102.15      4.10 o 
  -3   5  10      475.93      453.04      7.36 o 
  -2   5  10      288.53      285.66      5.26 o 
  -1   5  10      490.56      474.48      7.80 o 
   0   5  10      104.90      103.20      3.13 o 
   1   5  10        7.92        6.36      1.43 o 
   2   5  10       97.96       99.61      2.61 o 
   3   5  10      104.25      101.05      2.98 o 
   4   5  10      477.51      468.56     11.51 o 
   5   5  10      477.18      486.88      8.28 o 
   6   5  10       91.06       94.56      3.35 o 
   7   5  10        8.81        7.99      2.42 o 
  -4   6  10       32.29       34.18      4.13 o 
  -3   6  10       20.72       18.75      2.15 o 
  -2   6  10       37.78       36.02      2.06 o 
  -1   6  10       66.99       69.14      2.55 o 
   0   6  10      853.40      843.35     13.09 o 
   1   6  10      442.03      445.60      7.77 o 
   2   6  10      234.02      231.91      5.43 o 
   3   6  10       56.45       57.94      2.78 o 
   4   6  10       28.58       23.67      3.26 o 
   5   6  10      117.67      108.95      4.17 o 
   6   6  10       23.01       25.74      2.80 o 
   7   6  10       66.95       76.64      4.92 o 
  -3   7  10      158.01      144.01      4.33 o 
  -2   7  10      130.13      122.29      3.53 o 
  -1   7  10       88.69       85.17      3.09 o 
   0   7  10        7.44        7.95      1.83 o 
   1   7  10      178.37      182.87      4.22 o 
   2   7  10      197.72      202.11      6.47 o 
   3   7  10       26.30       32.26      2.20 o 
   4   7  10      202.47      201.65      7.13 o 
   5   7  10      100.60      110.17      5.59 o 
   6   7  10      134.18      148.31      5.10 o 
  -2   8  10       46.20       50.03      3.28 o 
  -1   8  10      111.90      108.84      3.60 o 
   0   8  10       93.96       98.68      3.38 o 
   1   8  10      170.06      172.29      4.21 o 
   2   8  10      141.36      152.13      4.72 o 
   3   8  10       10.16       11.36      2.52 o 
   4   8  10       13.97       18.29      3.63 o 
   5   8  10       23.28       27.36      4.08 o 
   0   9  10        1.78        3.46      2.17 o 
   1   9  10        7.65       10.78      2.26 o 
   2   9  10      197.67      212.92      7.20 o 
   3   9  10      275.30      284.82      7.16 o 
   4   9  10       25.13       27.78      7.30 o 
  -4  -8  11       22.94       26.32      5.20 o 
  -3  -8  11      279.77      285.25     11.88 o 
  -2  -8  11      345.11      332.24     18.04 o 
  -1  -8  11        7.36        5.22      2.78 o 
   0  -8  11       48.10       46.69      2.48 o 
   1  -8  11        4.12        6.51      1.99 o 
   2  -8  11        6.01        5.89      2.04 o 
  -5  -7  11        3.27        3.33      2.48 o 
  -4  -7  11       51.86       44.50      3.76 o 
  -3  -7  11        0.39       -0.09      2.23 o 
  -2  -7  11       36.37       34.41      2.50 o 
  -1  -7  11      428.84      428.85     13.83 o 
   0  -7  11      483.09      487.70      8.37 o 
   1  -7  11      347.14      343.27     11.81 o 
   2  -7  11       49.37       46.78      2.57 o 
   3  -7  11       73.26       69.80      3.09 o 
  -5  -6  11       51.72       52.58      2.57 o 
  -4  -6  11      261.94      258.97      6.13 o 
  -3  -6  11      400.01      395.29      8.24 o 
  -2  -6  11      132.16      147.80      4.48 o 
  -1  -6  11      192.10      192.70      6.11 o 
   0  -6  11       19.57       20.79      2.00 o 
   1  -6  11       80.48       82.14      3.21 o 
   2  -6  11      371.24      371.44      7.52 o 
   3  -6  11      126.76      111.90      5.30 o 
   4  -6  11      544.98      550.47     13.60 o 
  -6  -5  11       61.52       52.32      2.17 o 
  -5  -5  11       14.56       14.83      1.75 o 
  -4  -5  11        5.81        7.37      1.83 o 
  -3  -5  11       26.02       30.41      2.54 o 
  -2  -5  11      195.83      201.98      5.06 o 
  -1  -5  11      596.04      628.29      9.97 o 
   0  -5  11      800.47      808.44     11.22 o 
   1  -5  11      762.31      759.56     11.83 o 
   2  -5  11       35.82       39.63      2.24 o 
   3  -5  11        6.46        9.26      1.81 o 
   4  -5  11       67.07       77.78      4.24 o 
   5  -5  11       73.10       62.77      4.01 o 
  -6  -4  11       32.00       27.37      2.21 o 
  -5  -4  11      393.24      378.57      5.95 o 
  -4  -4  11      348.72      349.69      5.57 o 
  -3  -4  11      205.86      211.77      3.89 o 
  -2  -4  11      608.27      593.75      8.57 o 
  -1  -4  11       17.81       19.79      1.60 o 
   0  -4  11      727.95      688.98      9.64 o 
   1  -4  11      207.00      212.17      4.13 o 
   2  -4  11      525.64      532.48      9.92 o 
   3  -4  11      630.48      625.49     11.45 o 
   4  -4  11      425.39      405.03      7.88 o 
   5  -4  11      154.69      149.53      5.71 o 
   6  -4  11        2.61        1.37      2.95 o 
  -6  -3  11      117.35      119.70      3.48 o 
  -5  -3  11       17.27       14.75      1.45 o 
  -4  -3  11      191.17      189.92      3.64 o 
  -3  -3  11      339.56      364.29      5.15 o 
  -2  -3  11      407.42      431.36      5.43 o 
  -1  -3  11     1013.78     1067.44     13.08 o 
   0  -3  11      844.85      958.90     11.96 o 
   1  -3  11       76.15       76.39      2.44 o 
   2  -3  11        7.80        9.49      1.25 o 
   3  -3  11        5.03        7.10      1.61 o 
   4  -3  11      197.00      194.67      6.14 o 
   5  -3  11      224.70      221.97      8.18 o 
   6  -3  11      237.07      234.19      7.38 o 
  -6  -2  11      442.56      429.14      7.31 o 
  -5  -2  11      461.91      447.74      6.73 o 
  -4  -2  11       79.94       76.50      2.32 o 
  -3  -2  11       33.85       33.43      1.55 o 
  -2  -2  11      131.51      137.95      2.69 o 
  -1  -2  11       26.54       22.71      1.09 o 
   0  -2  11      433.04      470.43      5.37 o 
   1  -2  11     3107.59     3249.32     42.73 o 
   2  -2  11      102.90       96.49      2.63 o 
   3  -2  11     1561.13     1573.69     23.38 o 
   4  -2  11      786.37      739.48     13.29 o 
   5  -2  11       85.48       94.48      3.34 o 
   6  -2  11       31.23       32.57      3.08 o 
  -6  -1  11      184.60      171.50      3.47 o 
  -5  -1  11       41.45       41.53      2.37 o 
  -4  -1  11      189.31      182.92      3.97 o 
  -3  -1  11      325.01      327.97      5.09 o 
  -2  -1  11      336.38      361.61      5.50 o 
  -1  -1  11      596.79      641.56      7.62 o 
   0  -1  11     1307.79     1322.16     13.13 o 
   1  -1  11      500.44      497.66      7.19 o 
   2  -1  11      113.37      118.33      2.90 o 
   3  -1  11     1785.30     1725.34     25.58 o 
   4  -1  11       97.71       99.90      3.33 o 
   5  -1  11      456.39      425.21      8.73 o 
   6  -1  11      435.29      437.70     12.27 o 
   7  -1  11      133.70      123.76      5.36 o 
  -6   0  11      324.92      295.80      5.28 o 
  -5   0  11      671.98      682.51     10.67 o 
  -4   0  11      207.65      202.48      4.13 o 
  -3   0  11        5.85        4.87      1.09 o 
  -2   0  11      139.11      133.10      2.58 o 
  -1   0  11      246.63      257.12      3.30 o 
   0   0  11     1433.13     1519.99     15.01 o 
   1   0  11     1236.95     1261.88     15.07 o 
   2   0  11     1520.85     1495.50     22.27 o 
   3   0  11      132.94      130.46      3.12 o 
   4   0  11      375.07      364.77      6.17 o 
   5   0  11       39.37       30.48      2.09 o 
   6   0  11      191.58      185.05      6.62 o 
   7   0  11      100.58       95.94      4.91 o 
  -6   1  11       11.03       11.97      2.04 o 
  -5   1  11        3.81        4.87      1.40 o 
  -4   1  11      441.88      440.93      6.57 o 
  -3   1  11     1712.40     1743.40     23.01 o 
  -2   1  11      320.71      325.28      4.80 o 
  -1   1  11       15.23       17.53      1.02 o 
   0   1  11      260.55      250.52      3.39 o 
   1   1  11      187.44      177.84      2.44 o 
   2   1  11      122.90      129.07      3.04 o 
   3   1  11      758.82      736.60     11.46 o 
   4   1  11      588.44      556.78      8.94 o 
   5   1  11       90.19       90.12      3.29 o 
   6   1  11      620.59      567.02     11.83 o 
   7   1  11      119.61      111.31      3.99 o 
  -6   2  11      130.55      126.51      4.74 o 
  -5   2  11      165.04      156.20      5.02 o 
  -4   2  11       32.71       42.72      1.75 o 
  -3   2  11       14.25       15.09      1.44 o 
  -2   2  11       21.52       22.54      1.21 o 
  -1   2  11        9.95       14.51      1.12 o 
   0   2  11     1374.31     1403.69     18.78 o 
   1   2  11      626.15      603.27      7.65 o 
   2   2  11      672.50      669.32      9.25 o 
   3   2  11       73.47       67.71      2.43 o 
   4   2  11      110.83      106.18      3.05 o 
   5   2  11       84.00       85.11      2.84 o 
   6   2  11      292.42      270.05      6.19 o 
   7   2  11      258.76      250.18      6.03 o 
  -5   3  11        6.33        4.58      2.55 o 
  -4   3  11      206.88      210.96      3.79 o 
  -3   3  11      443.62      439.24      6.55 o 
  -2   3  11      635.57      627.73      8.84 o 
  -1   3  11       18.68       22.97      1.44 o 
   0   3  11       48.75       54.25      2.00 o 
   1   3  11       42.52       37.88      1.50 o 
   2   3  11      843.01      845.78     12.85 o 
   3   3  11      635.46      634.20     10.11 o 
   4   3  11      392.04      393.53      6.79 o 
   5   3  11      174.67      177.00      4.05 o 
   6   3  11       44.82       40.33      2.54 o 
   7   3  11       31.01       32.09      2.57 o 
  -5   4  11      161.43      154.52      6.30 o 
  -4   4  11        1.27       -0.89      1.77 o 
  -3   4  11       21.03       21.56      1.59 o 
  -2   4  11      124.11      122.09      3.28 o 
  -1   4  11      135.24      130.38      2.62 o 
   0   4  11      546.99      516.05      8.33 o 
   1   4  11     1004.00     1023.56     13.96 o 
   2   4  11        9.32        8.63      1.49 o 
   3   4  11      120.56      122.05      3.93 o 
   4   4  11      144.92      146.23      3.67 o 
   5   4  11       25.02       26.78      2.06 o 
   6   4  11       90.69       89.82      3.22 o 
   7   4  11      210.22      209.73      5.61 o 
  -4   5  11      341.07      315.88      5.97 o 
  -3   5  11      313.50      309.03      5.52 o 
  -2   5  11       23.38       25.40      1.89 o 
  -1   5  11       20.88       23.58      1.43 o 
   0   5  11        0.21        0.34      1.53 o 
   1   5  11       47.68       49.37      2.08 o 
   2   5  11      140.84      135.38      4.32 o 
   3   5  11      486.76      484.02     12.20 o 
   4   5  11      387.80      399.37      8.45 o 
   5   5  11        7.10       13.95      3.70 o 
   6   5  11        8.70        9.06      2.02 o 
   7   5  11       18.07       14.74      2.03 o 
  -3   6  11      199.66      186.41      3.93 o 
  -2   6  11       71.59       74.11      2.77 o 
  -1   6  11      174.43      174.04      4.06 o 
   0   6  11      156.11      152.87      3.82 o 
   1   6  11      152.12      154.68      3.80 o 
   2   6  11      117.72      124.30      4.04 o 
   3   6  11        9.22       13.09      3.01 o 
   4   6  11       52.86       56.33      3.97 o 
   5   6  11      121.54      129.21      4.66 o 
   6   6  11       72.99       81.36      4.00 o 
  -2   7  11        2.63        3.02      2.00 o 
  -1   7  11        0.01        3.04      1.93 o 
   0   7  11       91.54       91.12      3.23 o 
   1   7  11        5.26        5.96      1.90 o 
   2   7  11      117.04      125.10      4.25 o 
   3   7  11      186.04      195.76      5.37 o 
   4   7  11       53.64       55.28      4.26 o 
   5   7  11      107.21      110.01      5.69 o 
   6   7  11        0.69        6.08      2.91 o 
  -1   8  11       56.18       56.89      3.19 o 
   0   8  11       25.59       29.08      2.95 o 
   1   8  11      111.20      115.74      3.73 o 
   2   8  11       32.18       36.14      2.87 o 
   3   8  11       39.63       43.59      3.00 o 
   4   8  11       44.84       50.50      4.34 o 
   5   8  11       58.29       66.91      4.81 o 
   1   9  11      139.89      147.29      4.29 o 
   2   9  11       34.12       40.47      3.17 o 
  -3  -8  12       80.78       76.50      4.60 o 
  -2  -8  12       58.39       53.40      6.41 o 
  -1  -8  12       66.46       69.82      5.16 o 
   0  -8  12      134.58      137.06      7.07 o 
   1  -8  12      245.36      240.63      6.95 o 
  -4  -7  12       31.17       30.22      3.62 o 
  -3  -7  12      168.69      173.33      5.17 o 
  -2  -7  12      139.79      138.63      5.68 o 
  -1  -7  12      279.28      280.07     10.32 o 
   0  -7  12      608.80      627.62     10.44 o 
   1  -7  12      175.54      178.46      4.88 o 
   2  -7  12       13.76       14.88      2.28 o 
   3  -7  12        2.51        5.09      2.11 o 
  -5  -6  12      175.90      164.38      4.29 o 
  -4  -6  12      663.80      674.21     16.08 o 
  -3  -6  12      122.09      119.65      4.31 o 
  -2  -6  12       25.50       31.25      2.54 o 
  -1  -6  12       22.36       21.46      2.21 o 
   0  -6  12       55.61       58.78      2.26 o 
   1  -6  12      136.65      130.87      4.66 o 
   2  -6  12      634.81      657.24     12.23 o 
   3  -6  12      285.11      268.37      7.17 o 
   4  -6  12       56.27       55.02      3.18 o 
  -5  -5  12       43.81       45.48      2.42 o 
  -4  -5  12       60.83       57.90      2.54 o 
  -3  -5  12      391.84      377.15      6.74 o 
  -2  -5  12      234.93      259.08      6.04 o 
  -1  -5  12      868.33      853.56     13.23 o 
   0  -5  12      498.75      508.16      8.35 o 
   1  -5  12      270.04      278.81      5.17 o 
   2  -5  12       34.40       36.24      2.31 o 
   3  -5  12      234.37      247.57      5.66 o 
   4  -5  12       93.73       92.46      3.66 o 
   5  -5  12       11.79       11.03      3.16 o 
  -6  -4  12      141.40      142.98      4.34 o 
  -5  -4  12      529.44      506.28      7.57 o 
  -4  -4  12      454.96      444.77      6.79 o 
  -3  -4  12      196.08      196.70      4.33 o 
  -2  -4  12       14.72       13.33      1.90 o 
  -1  -4  12      290.45      276.08      5.18 o 
   0  -4  12       78.66       89.07      2.74 o 
   1  -4  12      310.72      321.29      5.69 o 
   2  -4  12     1351.48     1352.08     20.29 o 
   3  -4  12      594.82      600.67     11.15 o 
   4  -4  12       68.37       61.36      2.60 o 
   5  -4  12        0.68        6.68      3.31 o 
  -6  -3  12        1.75        2.75      1.91 o 
  -5  -3  12       29.59       31.34      1.70 o 
  -4  -3  12      719.19      732.26     10.31 o 
  -3  -3  12      252.00      259.80      4.09 o 
  -2  -3  12     1223.01     1245.72     16.88 o 
  -1  -3  12      209.17      262.67      5.84 o 
   0  -3  12      504.32      506.64      7.39 o 
   1  -3  12      253.72      259.89      4.80 o 
   2  -3  12       12.58       15.89      1.48 o 
   3  -3  12      237.35      238.45      5.40 o 
   4  -3  12      532.91      528.13      9.95 o 
   5  -3  12      585.49      600.79     11.32 o 
   6  -3  12       51.17       41.91      6.35 o 
  -6  -2  12      165.05      163.83      3.98 o 
  -5  -2  12       37.54       30.41      1.82 o 
  -4  -2  12      493.58      485.68      7.15 o 
  -3  -2  12      162.05      168.20      3.41 o 
  -2  -2  12      130.75      140.77      2.80 o 
  -1  -2  12      781.45      811.20     11.25 o 
   0  -2  12      391.99      402.10      6.26 o 
   1  -2  12      981.66      985.58     13.48 o 
   2  -2  12     1442.31     1425.30     21.36 o 
   3  -2  12      679.81      671.54     10.54 o 
   4  -2  12       25.14       24.30      2.35 o 
   5  -2  12       64.31       63.86      2.96 o 
   6  -2  12       63.41       66.16      3.90 o 
  -6  -1  12        3.08        3.95      2.18 o 
  -5  -1  12      174.92      161.77      3.84 o 
  -4  -1  12      686.67      696.11     10.94 o 
  -3  -1  12      527.91      560.06      8.05 o 
  -2  -1  12     1469.03     1528.97     20.33 o 
  -1  -1  12      402.34      396.02      5.46 o 
   0  -1  12       80.58       99.60      2.13 o 
   1  -1  12       51.10       47.02      2.39 o 
   2  -1  12      409.67      412.74      6.91 o 
   3  -1  12      602.82      606.97      9.67 o 
   4  -1  12      527.41      517.52      9.80 o 
   5  -1  12      433.01      412.10      8.61 o 
   6  -1  12      187.32      176.35      6.69 o 
  -6   0  12      107.27       90.89      2.84 o 
  -5   0  12      191.48      183.78      4.06 o 
  -4   0  12       58.27       53.84      2.20 o 
  -3   0  12        4.86        5.37      1.26 o 
  -2   0  12     1413.98     1425.88     17.37 o 
  -1   0  12      545.53      549.70      6.65 o 
   0   0  12      806.28      822.41      8.91 o 
   1   0  12      688.83      702.61      8.16 o 
   2   0  12      623.58      612.76      9.70 o 
   3   0  12      165.40      157.32      3.52 o 
   4   0  12       17.43       17.65      1.73 o 
   5   0  12       18.79       23.89      2.14 o 
   6   0  12      254.63      230.58      5.64 o 
   7   0  12      182.63      173.85      6.57 o 
  -6   1  12      278.13      282.10      7.72 o 
  -5   1  12      120.75      106.07      2.86 o 
  -4   1  12      287.36      288.18      4.83 o 
  -3   1  12     1630.02     1613.92     21.44 o 
  -2   1  12      100.98      106.03      2.46 o 
  -1   1  12      565.80      580.62      7.00 o 
   0   1  12       10.33       11.13      0.93 o 
   1   1  12      114.75      102.74      2.51 o 
   2   1  12      206.81      202.59      4.08 o 
   3   1  12     1114.49     1096.80     17.21 o 
   4   1  12     1876.61     1822.77     27.19 o 
   5   1  12      179.47      175.15      4.69 o 
   6   1  12       73.03       70.83      3.23 o 
   7   1  12        0.64       -0.17      3.30 o 
  -5   2  12        3.72        7.02      1.93 o 
  -4   2  12       69.96       67.23      2.34 o 
  -3   2  12       11.47       13.71      1.54 o 
  -2   2  12      760.99      750.93      9.50 o 
  -1   2  12     1121.41     1108.61     12.75 o 
   0   2  12      541.97      535.32      6.44 o 
   1   2  12      755.16      773.55      9.77 o 
   2   2  12      458.45      454.36      7.52 o 
   3   2  12        0.96        1.15      1.38 o 
   4   2  12      318.06      300.03      5.59 o 
   5   2  12      191.34      191.77      5.08 o 
   6   2  12      246.72      237.22      5.80 o 
   7   2  12      243.00      247.95      6.12 o 
  -5   3  12      345.84      349.25      6.48 o 
  -4   3  12      130.68      118.62      2.95 o 
  -3   3  12      196.27      191.48      3.75 o 
  -2   3  12     1189.10     1193.06     21.69 o 
  -1   3  12      307.16      320.92      4.62 o 
   0   3  12      594.40      598.37      9.55 o 
   1   3  12      209.92      199.17      3.66 o 
   2   3  12      347.29      342.36      6.01 o 
   3   3  12      494.44      513.05      8.47 o 
   4   3  12      656.08      645.72     10.39 o 
   5   3  12      188.07      185.45      4.24 o 
   6   3  12       43.04       38.13      2.09 o 
   7   3  12       22.08       20.76      2.58 o 
  -4   4  12       31.49       28.49      2.21 o 
  -3   4  12      218.66      197.01      3.83 o 
  -2   4  12      138.59      131.77      3.43 o 
  -1   4  12     1027.96     1020.81     12.58 o 
   0   4  12      161.15      162.24      3.74 o 
   1   4  12       36.18       32.94      1.84 o 
   2   4  12       41.61       41.67      2.39 o 
   3   4  12        6.90        8.12      2.06 o 
   4   4  12      188.34      186.08      5.07 o 
   5   4  12      193.61      199.70      4.50 o 
   6   4  12      256.28      261.80      5.40 o 
   7   4  12      380.77      389.91      8.39 o 
  -4   5  12       67.70       58.17      3.29 o 
  -3   5  12        3.29        1.05      1.62 o 
  -2   5  12      102.11       99.03      3.67 o 
  -1   5  12        2.96        1.91      1.24 o 
   0   5  12      499.65      475.72      7.96 o 
   1   5  12      439.24      434.31      7.40 o 
   2   5  12       59.47       59.66      3.32 o 
   3   5  12      530.73      543.90     13.57 o 
   4   5  12      213.57      216.96      6.01 o 
   5   5  12       23.44       23.52      2.72 o 
   6   5  12       35.68       35.57      2.93 o 
  -3   6  12       38.90       36.47      2.04 o 
  -2   6  12      272.43      262.23      5.89 o 
  -1   6  12      105.71      113.60      3.57 o 
   0   6  12      102.47      109.22      4.02 o 
   1   6  12       48.82       47.97      2.33 o 
   2   6  12       70.38       70.89      5.52 o 
   3   6  12      115.65      119.52      5.72 o 
   4   6  12      127.69      133.99      6.10 o 
   5   6  12      152.45      162.25      5.15 o 
   6   6  12      173.83      196.55      5.79 o 
  -2   7  12       14.85       12.54      2.16 o 
  -1   7  12       23.27       20.21      2.22 o 
   0   7  12      237.74      232.55      4.32 o 
   1   7  12      147.31      162.27      4.17 o 
   2   7  12       97.81      101.13      3.97 o 
   3   7  12       40.88       49.91      6.93 o 
   4   7  12       63.08       70.99      4.65 o 
   5   7  12        2.29        2.98      3.62 o 
   0   8  12       66.13       63.56      2.87 o 
   1   8  12       33.53       29.83      2.44 o 
   2   8  12       48.07       46.30      3.12 o 
   3   8  12       63.39       63.28      7.73 o 
   4   8  12       59.20       66.29      4.79 o 
  -1  -8  13        5.71        6.25      3.85 o 
   0  -8  13       35.08       38.45      4.51 o 
  -3  -7  13      191.55      197.89      5.62 o 
  -2  -7  13      273.33      282.73      8.31 o 
  -1  -7  13      142.16      145.34      7.58 o 
   0  -7  13      128.05      138.16      7.09 o 
   1  -7  13       36.50       38.89      2.68 o 
   2  -7  13       17.79       18.86      2.45 o 
  -4  -6  13       40.66       42.35      3.29 o 
  -3  -6  13      190.12      196.43      5.47 o 
  -2  -6  13       16.13       19.71      2.54 o 
  -1  -6  13      255.59      259.73     10.14 o 
   0  -6  13       29.19       26.85      2.60 o 
   1  -6  13      108.71      101.61      5.40 o 
   2  -6  13      338.61      341.44      7.25 o 
   3  -6  13      245.11      250.09      5.89 o 
  -5  -5  13      176.46      170.32      4.29 o 
  -4  -5  13       10.05       10.39      2.09 o 
  -3  -5  13      258.74      257.15      6.16 o 
  -2  -5  13      363.37      378.30      8.00 o 
  -1  -5  13      528.69      555.83      9.14 o 
   0  -5  13       39.82       39.76      2.01 o 
   1  -5  13        0.34       -0.73      2.07 o 
   2  -5  13       77.80       81.32      3.47 o 
   3  -5  13       84.97       81.35      3.30 o 
   4  -5  13      142.24      143.23      4.79 o 
  -5  -4  13       54.99       58.65      2.24 o 
  -4  -4  13      174.17      178.33      4.22 o 
  -3  -4  13       50.01       52.75      2.42 o 
  -2  -4  13      127.16      127.08      3.59 o 
  -1  -4  13      221.22      231.49      4.71 o 
   0  -4  13      506.75      533.46     10.08 o 
   1  -4  13      240.97      244.65      4.76 o 
   2  -4  13      392.24      394.61      6.78 o 
   3  -4  13       86.76       83.01      3.46 o 
   4  -4  13      103.35      110.81      3.91 o 
   5  -4  13      154.10      171.01      4.47 o 
  -5  -3  13       58.56       54.02      2.14 o 
  -4  -3  13      470.64      469.45      7.10 o 
  -3  -3  13      192.13      192.14      3.48 o 
  -2  -3  13      711.51      725.57     10.32 o 
  -1  -3  13      188.50      217.82      5.26 o 
   0  -3  13      108.60       90.03      2.91 o 
   1  -3  13       13.65       19.41      1.63 o 
   2  -3  13      542.93      516.81      8.46 o 
   3  -3  13      174.31      169.09      3.64 o 
   4  -3  13      481.42      480.16      9.37 o 
   5  -3  13      191.19      179.31      4.72 o 
  -6  -2  13      123.91      111.26      3.49 o 
  -5  -2  13      155.53      157.02      3.55 o 
  -4  -2  13       32.64       35.03      1.63 o 
  -3  -2  13        1.04        2.73      1.45 o 
  -2  -2  13       62.49       74.04      2.31 o 
  -1  -2  13     1424.18     1438.43     19.33 o 
   0  -2  13     1199.18     1213.53     18.45 o 
   1  -2  13       41.08       53.03      2.51 o 
   2  -2  13      247.15      240.70      4.70 o 
   3  -2  13      153.76      146.71      3.45 o 
   4  -2  13        2.96        4.48      1.94 o 
   5  -2  13      163.20      152.96      4.46 o 
   6  -2  13      277.42      278.77      6.46 o 
  -6  -1  13       71.03       67.64      3.18 o 
  -5  -1  13      364.75      378.04      6.71 o 
  -4  -1  13      685.93      662.59      9.33 o 
  -3  -1  13      398.22      411.82      6.27 o 
  -2  -1  13      150.11      150.39      3.24 o 
  -1  -1  13      236.33      222.11      3.64 o 
   0  -1  13       43.55       33.64      1.43 o 
   1  -1  13      368.05      388.56      6.60 o 
   2  -1  13      168.35      161.98      3.67 o 
   3  -1  13      319.82      301.48      5.51 o 
   4  -1  13      426.51      404.65      8.09 o 
   5  -1  13      203.73      201.10      5.45 o 
   6  -1  13      104.61      105.86      3.84 o 
  -5   0  13        1.14        3.76      1.81 o 
  -4   0  13      156.34      167.01      3.97 o 
  -3   0  13       13.30       12.37      1.54 o 
  -2   0  13      123.59      120.60      3.29 o 
  -1   0  13      672.01      700.88      8.99 o 
   0   0  13     1668.72     1687.01     20.71 o 
   1   0  13      500.64      476.14      9.07 o 
   2   0  13      295.66      279.94      5.18 o 
   3   0  13      996.76      937.39     14.48 o 
   4   0  13      106.48      104.33      3.09 o 
   5   0  13      420.10      407.62      8.33 o 
   6   0  13      468.09      452.41      9.06 o 
  -5   1  13      418.16      398.98      6.86 o 
  -4   1  13      274.27      272.61      4.75 o 
  -3   1  13      490.56      494.27      7.33 o 
  -2   1  13        2.21        2.77      1.24 o 
  -1   1  13      219.94      226.78      3.66 o 
   0   1  13       14.29       14.00      1.06 o 
   1   1  13      740.74      726.95      9.93 o 
   2   1  13     1366.23     1351.84     20.34 o 
   3   1  13      721.01      688.34     10.94 o 
   4   1  13        7.78        9.63      1.68 o 
   5   1  13      178.82      163.08      3.75 o 
   6   1  13        3.83        2.19      2.19 o 
   7   1  13       47.30       47.87      2.97 o 
  -5   2  13        2.68        1.34      1.51 o 
  -4   2  13      165.35      178.09      4.83 o 
  -3   2  13      226.53      227.36      4.21 o 
  -2   2  13      258.48      247.45      4.05 o 
  -1   2  13     1753.49     1747.58     21.16 o 
   0   2  13      477.75      473.70      6.30 o 
   1   2  13       73.95       72.28      2.92 o 
   2   2  13        0.62        2.67      1.75 o 
   3   2  13      507.16      512.16      8.49 o 
   4   2  13       39.72       31.69      1.98 o 
   5   2  13      267.59      259.52      5.17 o 
   6   2  13      315.71      317.76      7.11 o 
   7   2  13       85.18       81.02      3.66 o 
  -5   3  13      212.21      207.48      6.78 o 
  -4   3  13      408.23      379.20      6.82 o 
  -3   3  13       46.17       46.88      2.05 o 
  -2   3  13        1.38        2.35      1.56 o 
  -1   3  13      488.69      477.34      6.49 o 
   0   3  13        5.77        5.72      1.39 o 
   1   3  13      346.43      348.31      6.17 o 
   2   3  13      779.60      758.36     17.76 o 
   3   3  13      324.45      310.10      6.78 o 
   4   3  13      101.83      104.99      3.45 o 
   5   3  13       38.24       36.98      2.69 o 
   6   3  13       15.87       12.40      1.90 o 
  -4   4  13      176.31      165.26      3.92 o 
  -3   4  13      163.81      164.15      3.58 o 
  -2   4  13       93.50      100.86      2.96 o 
  -1   4  13      417.95      407.72      5.67 o 
   0   4  13      636.65      635.93     10.22 o 
   1   4  13        7.94        7.30      1.67 o 
   2   4  13        0.69        3.51      2.00 o 
   3   4  13      165.16      168.24      4.84 o 
   4   4  13      164.86      154.44      4.74 o 
   5   4  13      401.36      410.64     11.50 o 
   6   4  13      149.16      152.63      4.15 o 
  -3   5  13        1.79        1.97      1.72 o 
  -2   5  13       14.29       15.32      1.95 o 
  -1   5  13       76.95       74.94      2.09 o 
   0   5  13      276.48      275.74      5.45 o 
   1   5  13      506.66      521.86      8.71 o 
   2   5  13      515.75      519.86     10.17 o 
   3   5  13       42.96       48.27      3.84 o 
   4   5  13        1.37        3.18      2.37 o 
   5   5  13        1.37        2.02      2.51 o 
   6   5  13       21.11       20.94      4.05 o 
  -2   6  13      177.45      175.11      4.86 o 
  -1   6  13       21.01       18.95      1.87 o 
   0   6  13      134.00      134.65      3.29 o 
   1   6  13        0.19        0.27      1.91 o 
   2   6  13      392.91      382.47     10.08 o 
   3   6  13       18.30       21.10      3.57 o 
   4   6  13      284.37      292.33      9.05 o 
   5   6  13       31.03       37.88      3.16 o 
  -1   7  13       19.77       21.36      3.53 o 
   0   7  13      134.46      139.99      3.39 o 
   1   7  13      210.64      215.52      5.71 o 
   2   7  13      139.54      145.25      6.03 o 
   3   7  13       17.68       20.00      6.54 o 
   4   7  13        0.13        2.07      3.61 o 
   5   7  13       53.75       59.39      4.76 o 
   1   8  13       17.70       14.50      2.84 o 
   2   8  13       40.49       45.83      4.07 o 
   3   8  13      183.90      183.17     11.70 o 
  -3  -7  14      147.98      146.05      5.05 o 
  -2  -7  14      103.71      101.79      6.91 o 
  -1  -7  14       39.69       36.26      4.54 o 
   0  -7  14        9.45       12.24      3.87 o 
   1  -7  14        1.04        2.68      2.32 o 
  -4  -6  14       13.31       19.27      6.48 o 
  -3  -6  14        2.40        1.04      2.48 o 
  -2  -6  14       98.43       97.31      4.08 o 
  -1  -6  14      173.01      176.56      5.83 o 
   0  -6  14      185.46      180.67      5.71 o 
   1  -6  14      826.50      872.17     15.87 o 
   2  -6  14       19.25       20.92      2.43 o 
   3  -6  14       76.77       79.03      3.45 o 
  -4  -5  14       69.63       72.22      3.38 o 
  -3  -5  14      514.97      558.54     13.51 o 
  -2  -5  14       55.98       60.93      3.60 o 
  -1  -5  14       98.97       98.50      3.79 o 
   0  -5  14        1.89        3.04      2.29 o 
   1  -5  14      291.10      299.14      5.67 o 
   2  -5  14      498.74      513.45     10.03 o 
   3  -5  14      145.11      135.91      4.37 o 
   4  -5  14      163.08      156.24      4.63 o 
  -5  -4  14        9.49        6.60      2.01 o 
  -4  -4  14       31.03       33.03      2.33 o 
  -3  -4  14      385.70      407.41      8.33 o 
  -2  -4  14      187.76      199.60      5.28 o 
  -1  -4  14      250.37      282.01      7.80 o 
   0  -4  14      740.60      776.11     23.21 o 
   1  -4  14      134.32      132.60      3.49 o 
   2  -4  14      143.59      138.12      3.55 o 
   3  -4  14       49.93       59.54      2.88 o 
   4  -4  14       36.55       34.94      2.61 o 
  -5  -3  14      313.09      309.32      5.19 o 
  -4  -3  14      218.10      204.09      4.04 o 
  -3  -3  14       96.04      103.16      3.60 o 
  -2  -3  14       28.07       33.16      1.92 o 
  -1  -3  14       27.31       24.50      2.28 o 
   0  -3  14       98.11       86.01      3.46 o 
   1  -3  14      332.17      315.48      5.76 o 
   2  -3  14      822.29      821.83     12.86 o 
   3  -3  14      584.16      587.23      9.50 o 
   4  -3  14       41.38       33.44      2.48 o 
   5  -3  14       20.58       18.34      2.29 o 
  -5  -2  14       40.67       37.67      2.11 o 
  -4  -2  14      118.41      118.07      2.84 o 
  -3  -2  14      264.72      261.09      4.62 o 
  -2  -2  14      448.49      469.02      8.13 o 
  -1  -2  14      596.70      627.79      9.09 o 
   0  -2  14       95.48      121.06      3.36 o 
   1  -2  14      157.62      164.01      3.81 o 
   2  -2  14       81.17       77.63      3.41 o 
   3  -2  14      132.77      117.78      3.38 o 
   4  -2  14      379.48      379.55      7.87 o 
   5  -2  14      140.26      124.36      4.24 o 
   6  -2  14      149.10      144.66      4.39 o 
  -5  -1  14      264.81      271.94      5.40 o 
  -4  -1  14      298.52      287.98      5.56 o 
  -3  -1  14        3.09        2.89      1.52 o 
  -2  -1  14       26.63       24.65      1.68 o 
  -1  -1  14      125.32      122.45      3.06 o 
   0  -1  14       54.64       64.13      2.63 o 
   1  -1  14      462.17      483.93      8.11 o 
   2  -1  14      604.18      600.28     11.84 o 
   3  -1  14      677.51      661.00     10.59 o 
   4  -1  14      132.22      122.06      3.22 o 
   5  -1  14        2.11        1.05      2.17 o 
   6  -1  14       62.64       65.52      4.42 o 
  -5   0  14       29.77       31.01      2.20 o 
  -4   0  14        3.59        2.76      1.87 o 
  -3   0  14      277.11      269.94      4.64 o 
  -2   0  14      635.21      653.91      9.30 o 
  -1   0  14      286.08      308.02      5.06 o 
   0   0  14      182.22      180.13      3.63 o 
   1   0  14      205.94      190.72      4.77 o 
   2   0  14      225.90      212.03      4.39 o 
   3   0  14      141.90      134.40      3.56 o 
   4   0  14      545.00      528.76      8.77 o 
   5   0  14      345.84      327.64      7.18 o 
   6   0  14      126.09      127.85      4.73 o 
  -5   1  14      345.53      329.31      6.75 o 
  -4   1  14      135.62      145.90      4.24 o 
  -3   1  14       26.84       28.34      1.91 o 
  -2   1  14        0.25        0.45      1.34 o 
  -1   1  14      388.46      396.35      5.56 o 
   0   1  14      302.79      304.40      4.23 o 
   1   1  14      510.97      506.99     12.32 o 
   2   1  14      561.23      554.27     10.55 o 
   3   1  14       94.15       96.36      3.19 o 
   4   1  14        4.23        3.96      1.79 o 
   5   1  14        0.07       -0.46      1.66 o 
   6   1  14       60.87       55.44      3.00 o 
  -5   2  14        9.66        6.02      1.70 o 
  -4   2  14      248.78      248.65      4.66 o 
  -3   2  14      441.55      442.10      6.82 o 
  -2   2  14      345.05      336.49      4.93 o 
  -1   2  14        4.99        4.48      1.33 o 
   0   2  14       39.12       41.16      1.49 o 
   1   2  14        3.99        5.18      1.60 o 
   2   2  14       22.02       21.01      2.17 o 
   3   2  14      762.15      745.40     13.77 o 
   4   2  14       17.88       18.99      2.52 o 
   5   2  14      288.56      284.86      5.59 o 
   6   2  14      253.00      242.79      6.08 o 
  -4   3  14      111.72      113.67      3.14 o 
  -3   3  14       22.15       23.29      1.91 o 
  -2   3  14      481.10      466.28      7.09 o 
  -1   3  14        5.26        5.84      1.40 o 
   0   3  14      281.95      282.12      4.03 o 
   1   3  14      165.93      165.27      4.72 o 
   2   3  14      309.83      318.83      8.89 o 
   3   3  14      359.10      347.34      7.44 o 
   4   3  14        7.35       11.66      2.39 o 
   5   3  14      511.83      503.81      8.66 o 
   6   3  14       32.52       30.81      2.21 o 
  -4   4  14       36.04       38.58      2.03 o 
  -3   4  14      319.37      328.38      5.50 o 
  -2   4  14      305.61      303.08      5.21 o 
  -1   4  14       15.33       16.22      1.67 o 
   0   4  14       19.81       25.50      1.80 o 
   1   4  14       16.25       16.67      2.84 o 
   2   4  14      170.65      175.14      6.44 o 
   3   4  14      387.80      388.91     10.56 o 
   4   4  14      353.11      368.22      7.98 o 
   5   4  14        5.80        7.73      2.57 o 
   6   4  14       21.11       20.54      2.79 o 
  -3   5  14       11.09       11.65      1.93 o 
  -2   5  14       12.93       14.39      1.91 o 
  -1   5  14      990.41      997.87     12.47 o 
   0   5  14      119.40      121.30      3.20 o 
   1   5  14        4.09        4.32      2.21 o 
   2   5  14       57.02       54.30      3.76 o 
   3   5  14       30.25       34.25      9.60 o 
   4   5  14        1.84        5.65      3.46 o 
   5   5  14      102.54      109.76      7.41 o 
   6   5  14      139.76      151.68      5.22 o 
  -2   6  14       16.24       21.81      2.24 o 
  -1   6  14       31.82       31.18      2.11 o 
   0   6  14       53.88       52.31      2.34 o 
   1   6  14        5.78        6.37      2.44 o 
   2   6  14       88.99       97.77      5.17 o 
   3   6  14       67.98       70.12      4.67 o 
   4   6  14      179.15      201.15      7.60 o 
   5   6  14        9.81       11.54      4.82 o 
  -1   7  14      126.83      135.82      3.61 o 
   0   7  14      188.16      198.23      4.08 o 
   1   7  14        5.03        5.01      2.63 o 
   2   7  14        0.57        3.40      3.24 o 
   3   7  14       56.58       51.46      7.54 o 
   4   7  14       52.05       48.04      4.57 o 
  -1  -7  15      156.45      162.88      5.85 o 
   0  -7  15       47.05       45.90      4.89 o 
  -3  -6  15      282.90      295.53      9.52 o 
  -2  -6  15      220.45      225.05      7.14 o 
  -1  -6  15      304.63      310.62     12.01 o 
   0  -6  15      164.10      156.59      5.51 o 
   1  -6  15      373.98      398.50     12.33 o 
   2  -6  15       26.36       31.67      2.68 o 
  -4  -5  15      200.76      214.71      9.15 o 
  -3  -5  15      255.88      255.77      7.83 o 
  -2  -5  15        8.92        7.20      2.85 o 
  -1  -5  15        8.64       11.98      3.93 o 
   0  -5  15      107.70      108.85      5.70 o 
   1  -5  15      491.02      505.35      8.58 o 
   2  -5  15       52.01       46.87      2.85 o 
   3  -5  15      312.85      313.09      7.04 o 
  -4  -4  15       65.36       62.82      3.03 o 
  -3  -4  15      231.16      236.35      7.38 o 
  -2  -4  15      705.16      763.77     14.32 o 
  -1  -4  15      386.55      388.20     13.23 o 
   0  -4  15       65.61       65.94      3.56 o 
   1  -4  15      108.15      105.79      4.19 o 
   2  -4  15      183.06      194.34      6.58 o 
   3  -4  15      153.39      158.14      4.77 o 
   4  -4  15      211.82      209.61      5.48 o 
  -5  -3  15      330.83      322.72      5.42 o 
  -4  -3  15        6.94        6.62      2.03 o 
  -3  -3  15       99.20       99.83      3.52 o 
  -2  -3  15        6.38       12.71      2.32 o 
  -1  -3  15       58.79       63.12      3.59 o 
   0  -3  15      588.16      610.80     12.09 o 
   1  -3  15      453.42      446.60     13.43 o 
   2  -3  15      593.57      596.49     12.06 o 
   3  -3  15      314.51      311.96      7.57 o 
   4  -3  15       69.70       58.42      3.40 o 
   5  -3  15       16.88       19.98      2.48 o 
  -5  -2  15       99.77      102.12      3.17 o 
  -4  -2  15      126.80      132.68      3.05 o 
  -3  -2  15      362.25      365.78      6.78 o 
  -2  -2  15      899.52      916.75     14.25 o 
  -1  -2  15      271.56      292.06      6.50 o 
   0  -2  15       70.71       80.78      6.74 o 
   1  -2  15        3.71        5.08      1.99 o 
   2  -2  15        5.98        5.83      1.80 o 
   3  -2  15      231.96      223.67      4.71 o 
   4  -2  15      376.08      372.19      7.86 o 
   5  -2  15      589.24      591.01     11.41 o 
  -5  -1  15       82.14       72.63      3.23 o 
  -4  -1  15      198.75      192.99      4.96 o 
  -3  -1  15       68.60       72.61      2.36 o 
  -2  -1  15        1.68        3.10      1.59 o 
  -1  -1  15      593.40      587.12      8.61 o 
   0  -1  15      303.61      340.73      8.87 o 
   1  -1  15      903.82      914.78     14.33 o 
   2  -1  15      709.08      693.08     11.10 o 
   3  -1  15       87.08       85.00      3.38 o 
   4  -1  15       89.62       89.57      3.48 o 
   5  -1  15       79.72       83.59      3.64 o 
  -5   0  15       87.94       77.91      2.92 o 
  -4   0  15      162.38      160.72      4.24 o 
  -3   0  15      408.95      418.27      6.81 o 
  -2   0  15      570.18      595.54      8.66 o 
  -1   0  15      464.02      452.72      7.70 o 
   0   0  15       18.32       15.85      2.03 o 
   1   0  15      362.79      323.12      6.82 o 
   2   0  15       57.89       59.73      2.84 o 
   3   0  15      214.47      213.83      4.61 o 
   4   0  15      625.31      615.02     10.07 o 
   5   0  15      416.67      421.83      8.76 o 
   6   0  15       73.15       67.69      5.03 o 
  -4   1  15        0.91        2.09      1.98 o 
  -3   1  15      104.34      103.88      3.16 o 
  -2   1  15      351.81      364.88      5.34 o 
  -1   1  15      248.20      253.71      4.13 o 
   0   1  15      830.58      819.57     11.61 o 
   1   1  15      301.91      314.63      8.61 o 
   2   1  15       97.23       94.89      3.77 o 
   3   1  15       79.23       79.73      3.36 o 
   4   1  15        5.28        2.38      1.85 o 
   5   1  15       61.28       54.51      3.70 o 
   6   1  15      173.19      173.10      5.25 o 
  -4   2  15      190.90      184.81      3.98 o 
  -3   2  15       11.94       12.96      1.94 o 
  -2   2  15      139.59      141.36      3.06 o 
  -1   2  15      109.20      115.18      2.84 o 
   0   2  15        0.27       -1.66      1.71 o 
   1   2  15      470.26      478.66     12.34 o 
   2   2  15      476.33      458.17     25.95 o 
   3   2  15       16.69       19.76      2.44 o 
   4   2  15     1046.47     1037.87     16.14 o 
   5   2  15      280.51      272.06      5.55 o 
   6   2  15       35.25       33.65      2.87 o 
  -4   3  15        0.85        1.09      1.86 o 
  -3   3  15       25.63       26.36      2.04 o 
  -2   3  15      562.99      547.11      7.33 o 
  -1   3  15       22.47       25.59      1.67 o 
   0   3  15      764.90      767.41      9.83 o 
   1   3  15      386.67      391.04      9.04 o 
   2   3  15       38.06       39.30      3.47 o 
   3   3  15       35.73       35.54      2.72 o 
   4   3  15      211.14      201.73      5.56 o 
   5   3  15       82.68       82.07      3.85 o 
   6   3  15      176.52      179.95      4.46 o 
  -3   4  15       57.35       55.73      2.39 o 
  -2   4  15       50.48       50.10      2.32 o 
  -1   4  15       11.28       14.80      1.61 o 
   0   4  15      463.02      466.61      6.02 o 
   1   4  15      234.06      233.05      7.20 o 
   2   4  15      262.03      263.86      8.23 o 
   3   4  15      263.86      268.01      8.34 o 
   4   4  15        8.68        5.87      2.53 o 
   5   4  15      117.86      122.94      4.89 o 
  -2   5  15       63.19       62.11      2.49 o 
  -1   5  15      509.36      513.85      8.49 o 
   0   5  15       54.67       50.14      2.05 o 
   1   5  15      114.85      116.29      5.53 o 
   2   5  15        3.20        3.22      3.03 o 
   3   5  15       45.96       46.53      4.20 o 
   4   5  15       44.24       47.75      4.29 o 
   5   5  15       88.26       94.43      6.36 o 
  -1   6  15       16.96       19.82      2.66 o 
   0   6  15       95.66       98.37      3.68 o 
   1   6  15      312.79      314.01      8.95 o 
   2   6  15       45.66       54.25      4.09 o 
   3   6  15      159.20      166.49      8.92 o 
   4   6  15       39.06       39.32      8.24 o 
   1   7  15        0.43        1.25      3.35 o 
   2   7  15       65.32       61.61      4.44 o 
   3   7  15       87.41       87.93      8.69 o 
  -2  -6  16      170.75      175.78      6.46 o 
  -1  -6  16       59.06       48.40      5.16 o 
   0  -6  16      151.57      162.67     10.26 o 
   1  -6  16        1.70        2.77      3.93 o 
  -3  -5  16       33.91       33.32      3.76 o 
  -2  -5  16       71.49       71.23      4.07 o 
  -1  -5  16       35.28       37.59      4.92 o 
   0  -5  16       34.99       29.70      3.09 o 
   1  -5  16      293.04      279.06     24.33 o 
   2  -5  16      174.90      182.73      5.98 o 
  -4  -4  16      221.64      230.28      5.20 o 
  -3  -4  16       50.28       46.31      3.03 o 
  -2  -4  16      497.89      537.90     13.06 o 
  -1  -4  16      132.97      136.14      6.85 o 
   0  -4  16       31.68       26.18      3.03 o 
   1  -4  16       37.39       42.13      5.11 o 
   2  -4  16      159.80      153.01      5.01 o 
   3  -4  16       57.27       55.85      3.10 o 
  -4  -3  16       23.96       25.62      2.33 o 
  -3  -3  16       79.48       89.07      3.20 o 
  -2  -3  16      170.48      187.06     11.80 o 
  -1  -3  16       87.48       92.71      9.83 o 
   0  -3  16      497.57      524.26     12.69 o 
   1  -3  16      437.67      436.47     11.54 o 
   2  -3  16      215.99      215.34      6.45 o 
   3  -3  16        9.42        9.01      1.84 o 
   4  -3  16       11.39       11.71      2.51 o 
  -4  -2  16      120.50      114.48      3.55 o 
  -3  -2  16      687.13      700.48     11.29 o 
  -2  -2  16       91.05       90.79      3.13 o 
  -1  -2  16      144.05      155.01      6.26 o 
   0  -2  16       42.70       31.99      5.55 o 
   1  -2  16      214.21      235.91      5.76 o 
   2  -2  16       60.19       59.57      2.52 o 
   3  -2  16      276.67      267.54      8.49 o 
   4  -2  16      140.56      123.86      4.43 o 
   5  -2  16      214.30      209.03      5.84 o 
  -4  -1  16        6.87        5.42      1.65 o 
  -3  -1  16      148.90      149.57      3.56 o 
  -2  -1  16       68.45       77.49      2.81 o 
  -1  -1  16      291.10      298.33     12.55 o 
   0  -1  16      430.57      425.39     10.67 o 
   1  -1  16      468.70      484.27      8.28 o 
   2  -1  16      232.23      233.68      5.75 o 
   3  -1  16        3.42        3.05      1.87 o 
   4  -1  16       61.51       58.35      4.04 o 
   5  -1  16       26.77       26.84      2.76 o 
  -4   0  16      436.62      423.68      7.52 o 
  -3   0  16      166.14      163.72      3.91 o 
  -2   0  16      141.97      152.57      3.79 o 
  -1   0  16       59.87       59.10      2.91 o 
   0   0  16      135.94      135.72      4.43 o 
   1   0  16       83.04       79.11      3.29 o 
   2   0  16      167.27      163.24      4.74 o 
   3   0  16      409.77      392.09      7.04 o 
   4   0  16      251.97      255.71      5.29 o 
   5   0  16       32.77       30.51      3.39 o 
  -4   1  16       34.87       39.85      2.52 o 
  -3   1  16      171.20      159.75      4.35 o 
  -2   1  16      184.37      183.95      3.55 o 
  -1   1  16      290.04      289.00      5.65 o 
   0   1  16      329.36      347.36      7.47 o 
   1   1  16      262.31      250.17      7.44 o 
   2   1  16       60.03       56.01      2.88 o 
   3   1  16       20.32       17.44      2.45 o 
   4   1  16      195.64      194.96      4.60 o 
   5   1  16      134.37      132.21      3.77 o 
  -3   2  16      199.15      193.44      4.14 o 
  -2   2  16       73.52       76.26      3.07 o 
  -1   2  16        2.84        2.95      1.55 o 
   0   2  16       27.55       33.47      2.52 o 
   1   2  16      342.66      338.97      9.32 o 
   2   2  16      934.06      900.82     20.91 o 
   3   2  16       27.12       25.06      2.64 o 
   4   2  16      245.70      233.51      7.21 o 
   5   2  16       16.40       14.27      2.18 o 
  -3   3  16      148.91      156.61      3.81 o 
  -2   3  16      392.15      377.77      6.48 o 
  -1   3  16      387.88      390.42      5.69 o 
   0   3  16       83.77       90.14      4.63 o 
   1   3  16       94.60      108.91      6.08 o 
   2   3  16        0.23        2.33      2.98 o 
   3   3  16      167.02      170.96      6.57 o 
   4   3  16       94.26       97.71      4.05 o 
   5   3  16       27.83       27.80      2.93 o 
  -2   4  16       46.23       43.61      2.36 o 
  -1   4  16       90.73       84.94      2.48 o 
   0   4  16       43.51       47.60      2.48 o 
   1   4  16      129.97      134.59      6.87 o 
   2   4  16      311.77      301.71      9.54 o 
   3   4  16      366.70      355.45     10.07 o 
   4   4  16       82.48       86.06      3.82 o 
   5   4  16      210.71      207.95      5.97 o 
  -1   5  16       24.48       29.51      1.81 o 
   0   5  16       36.34       36.69      2.41 o 
   1   5  16       27.69       25.16      3.54 o 
   2   5  16        2.96       -1.72      5.89 o 
   3   5  16       66.49       64.43      4.68 o 
   4   5  16      305.00      299.32      9.34 o 
   0   6  16       55.91       57.96      2.69 o 
   1   6  16      329.74      341.92      9.58 o 
   2   6  16      106.43      116.12      7.04 o 
   3   6  16       56.64       58.85      4.75 o 
  -2  -5  17        6.57        5.58      3.11 o 
  -1  -5  17      130.19      121.12      7.64 o 
   0  -5  17      599.67      602.96     21.46 o 
   1  -5  17      118.45      112.05      5.01 o 
  -3  -4  17      304.16      316.22     14.05 o 
  -2  -4  17       40.61       41.20      3.61 o 
  -1  -4  17        2.05        2.95      2.97 o 
   0  -4  17       56.47       63.02      5.63 o 
   1  -4  17       14.00        6.72      2.87 o 
   2  -4  17      545.07      541.83     19.18 o 
   3  -4  17      211.25      214.59     10.30 o 
  -3  -3  17       22.33       23.31      2.77 o 
  -2  -3  17      312.27      334.45     12.70 o 
  -1  -3  17      220.39      235.74      7.28 o 
   0  -3  17      310.49      329.58     14.49 o 
   1  -3  17       87.45       94.12      4.51 o 
   2  -3  17       18.06       21.00      4.03 o 
   3  -3  17        9.45        8.42      2.10 o 
  -3  -2  17      186.79      193.81      5.64 o 
  -2  -2  17        4.62        2.66      2.88 o 
  -1  -2  17       14.92       16.29      3.00 o 
   0  -2  17      120.01      115.70      5.30 o 
   1  -2  17      135.03      141.29      8.78 o 
   2  -2  17      101.96       88.85      5.11 o 
   3  -2  17      765.47      772.76     12.38 o 
   4  -2  17       33.68       27.84      2.77 o 
  -3  -1  17       25.13       25.16      2.30 o 
  -2  -1  17       93.85       89.93      3.62 o 
  -1  -1  17      371.01      424.96     10.51 o 
   0  -1  17      225.25      244.41      7.35 o 
   1  -1  17       22.38       22.29      2.48 o 
   2  -1  17        2.67        1.75      2.27 o 
   3  -1  17      108.45      103.93      4.21 o 
   4  -1  17      270.30      257.26      6.96 o 
  -3   0  17       22.12       20.86      1.94 o 
  -2   0  17       37.26       37.18      2.40 o 
  -1   0  17      153.24      159.12      5.77 o 
   0   0  17      167.11      159.56      5.82 o 
   1   0  17      144.70      157.44      6.31 o 
   2   0  17      266.36      277.75      6.45 o 
   3   0  17      219.50      217.81      5.73 o 
   4   0  17       72.28       68.24      4.43 o 
   5   0  17        0.83       -0.30      2.51 o 
  -3   1  17      342.60      353.92      6.68 o 
  -2   1  17       50.35       47.25      2.21 o 
  -1   1  17      287.11      287.40      7.68 o 
   0   1  17        9.55       19.08      2.93 o 
   1   1  17       72.84       72.07      3.72 o 
   2   1  17       43.23       38.36      3.48 o 
   3   1  17      167.16      155.00      4.89 o 
   4   1  17      182.21      186.35      5.40 o 
   5   1  17      308.51      318.21      6.19 o 
  -3   2  17       60.40       57.79      2.78 o 
  -2   2  17        4.11        4.39      1.67 o 
  -1   2  17      118.87      121.08      7.40 o 
   0   2  17      344.35      341.07      8.18 o 
   1   2  17      254.53      251.87      7.77 o 
   2   2  17       35.59       34.44      3.53 o 
   3   2  17       34.56       37.22      2.91 o 
   4   2  17       53.74       47.21      3.16 o 
   5   2  17       14.92       13.41      2.78 o 
  -2   3  17      107.34      116.57      3.54 o 
  -1   3  17        9.52        8.69      2.05 o 
   0   3  17       29.67       32.67      2.66 o 
   1   3  17       34.16       34.42      2.83 o 
   2   3  17       23.59       21.27      4.64 o 
   3   3  17       76.69       76.04      4.67 o 
   4   3  17       79.44       84.07      3.78 o 
   5   3  17      149.16      152.48      5.18 o 
  -2   4  17        2.89        4.43      2.06 o 
  -1   4  17       29.13       28.42      2.07 o 
   0   4  17      130.47      134.07      6.63 o 
   1   4  17      208.07      214.93      7.60 o 
   2   4  17       34.99       37.15      4.21 o 
   3   4  17       16.64       22.51      3.79 o 
   4   4  17       17.69       21.88      4.34 o 
   0   5  17      131.04      123.46      6.96 o 
   1   5  17       65.57       66.81      4.39 o 
   2   5  17      103.59      110.00      8.63 o 
   3   5  17      104.76      117.97      7.15 o 
  -2  -4  18       12.33       17.77      4.61 o 
  -1  -4  18       47.73       49.07      4.93 o 
   0  -4  18       82.82       73.54      5.96 o 
   1  -4  18      225.50      237.46     19.11 o 
   2  -4  18      174.97      174.14     10.64 o 
  -2  -3  18      506.93      525.18     18.13 o 
  -1  -3  18       16.35        9.26      3.11 o 
   0  -3  18      107.58      101.14      7.15 o 
   1  -3  18      242.49      260.95     13.24 o 
   2  -3  18       27.84       23.75      2.80 o 
   3  -3  18       54.41       50.62      4.79 o 
  -3  -2  18        2.99        2.59      2.53 o 
  -2  -2  18       35.86       46.23      3.69 o 
  -1  -2  18      295.94      327.43      9.98 o 
   0  -2  18      254.72      261.04      7.91 o 
   1  -2  18      218.01      218.06      9.91 o 
   2  -2  18      368.43      373.75     11.53 o 
   3  -2  18      232.38      240.78      8.02 o 
  -3  -1  18      151.50      155.18      4.29 o 
  -2  -1  18      443.72      473.34      9.55 o 
  -1  -1  18       73.51       71.98      5.60 o 
   0  -1  18      102.60      103.49      7.36 o 
   1  -1  18        3.76        2.71      2.95 o 
   2  -1  18       98.20       91.73      5.94 o 
   3  -1  18      416.94      417.52      8.78 o 
   4  -1  18       55.77       55.22      2.65 o 
  -3   0  18        4.90        3.01      2.09 o 
  -2   0  18      182.10      192.82      9.28 o 
  -1   0  18      177.98      175.97     13.92 o 
   0   0  18      327.12      339.52      9.19 o 
   1   0  18      449.57      423.68     11.97 o 
   2   0  18       55.60       54.51      3.15 o 
   3   0  18       90.96       89.10      3.89 o 
   4   0  18       16.49       12.64      2.74 o 
  -2   1  18        8.87        7.57      2.92 o 
  -1   1  18       70.78       71.88      4.39 o 
   0   1  18        1.16        1.07      2.89 o 
   1   1  18       11.87        9.00      2.49 o 
   2   1  18      216.46      212.72      7.06 o 
   3   1  18      378.61      368.59      8.05 o 
   4   1  18      178.70      182.44      5.45 o 
  -2   2  18       93.84       96.05      3.08 o 
  -1   2  18      189.16      192.10      7.38 o 
   0   2  18      446.27      442.12     25.44 o 
   1   2  18       52.55       56.17      3.17 o 
   2   2  18       30.11       31.04      3.70 o 
   3   2  18       29.03       23.28      4.24 o 
   4   2  18        7.17        6.13      2.72 o 
  -1   3  18        4.54        4.50      2.46 o 
   0   3  18        1.26        4.37      2.45 o 
   1   3  18      144.37      141.42      6.14 o 
   2   3  18      110.08      109.24      5.92 o 
   3   3  18      153.76      154.32      8.71 o 
   4   3  18      319.89      321.76      7.59 o 
   0   4  18      137.62      146.34      6.02 o 
   1   4  18      157.43      163.22      4.53 o 
   2   4  18        5.33        0.23      5.85 o 
   3   4  18      192.11      181.11      8.00 o 
  -1  -3  19      151.12      167.55      6.41 o 
   0  -3  19      141.00      139.14      8.19 o 
   1  -3  19       42.53       36.33      4.21 o 
  -1  -2  19      246.11      249.47     10.80 o 
   0  -2  19      248.48      272.52      8.17 o 
   1  -2  19       76.60       72.15      6.00 o 
   2  -2  19      296.13      300.91      7.01 o 
  -2  -1  19      248.00      262.12     10.94 o 
  -1  -1  19       29.14       24.02      4.75 o 
   0  -1  19        0.46        1.22      3.12 o 
   1  -1  19      118.66      132.55      8.12 o 
   2  -1  19       72.28       72.40      3.51 o 
   3  -1  19       54.84       46.31      4.10 o 
  -2   0  19      236.40      241.56      6.17 o 
  -1   0  19       82.51       73.33      5.03 o 
   0   0  19      310.44      329.53     12.94 o 
   1   0  19      142.07      146.63      6.30 o 
   2   0  19       15.75       13.88      4.95 o 
   3   0  19       94.00       99.44      5.09 o 
  -1   1  19       94.34      100.56      4.81 o 
   0   1  19       63.57       67.18      5.71 o 
   1   1  19       99.51       97.20      5.22 o 
   2   1  19      152.94      143.61      6.98 o 
   3   1  19      254.13      248.13      6.37 o 
  -1   2  19      353.37      356.46     12.83 o 
   0   2  19      118.21      124.15      8.78 o 
   1   2  19       43.47       39.57      5.17 o 
   2   2  19       30.98       26.50      3.75 o 
   3   2  19        9.77       10.31      3.60 o 
   0   3  19       78.04       74.48      4.16 o 
   1   3  19       77.38       91.61      7.09 o 
   2   3  19      244.78      252.00      8.70 o 
   0  -1  20       13.80       13.10      3.47 o 
   1  -1  20       31.41       22.34      5.06 o 
   0   0  20       22.28       19.32      4.93 o 
   1   0  20        5.83        9.87      4.36 o 
   0   1  20       41.69       36.65      5.25 o 
   1   1  20      136.73      151.42      6.23 o 
                                                 
